# Supplementary material for: The association between retinal vein pulsation pressure and optic disc haemorrhages in glaucoma
Source: PLoS One. 2017 Jul 28;12(7):e0182316. doi: 10.1371/journal.pone.0182316 (PMC5536188; doi:10.1371/journal.pone.0182316)
Supplement: S1 File — 5 year clinical data used for statistical analysis. (CSV) [file pone.0182316.s001.csv]

NAME	EYE	UL	Photo.number	Count sum	Count 3 or more	Whole eye sum	Whole eye recurrence	ONH recurrence	ONH binary	antiplatelet	anticoagulant	antiplateletanticoagulant	NEW.ODF	NEW.VPP	ODF.MEAN	ODF.TREND	VPP.MEAN	VPP.TREND	CRAP	sex	age	Diagnosis	IOP.mean	IOP.trend	IOP.sd	CCT	BP.sys.mean	mean.BP.mean	BP.dia.mean	Dias.CRAP.diff	Per1.CRAP.IOP	Per2.CRAP.VPP	FIELD.SUP.INF	FIELD MEANSLOPE	FIELD MEDIAN P	HEMIFIELD.BASELINE.SENSITIVITY	Total Trial days
1	LE	upper	20	0	0	5	2	0	0	0	0	0	104.5333333	51.05066666	96.8	33.20644735	49.176	9.601963395	68.05333333	F	64	glaucoma	17.6	-0.657475105	1.140175425	464	112.4	83	67.6	-0.45333333	50.45333333	18.87733333	INF	-0.007604433	0.025867729	27.48148148	1862
1	LE	lower	20	5	1	5	2	2	1	0	0	0	124.3888889	57.40444445	122.3333333	21.30479575	57.34666667	5.793434883	68.05333333	F	64	glaucoma	17.6	-0.657475105	1.140175425	464	112.4	83	67.6	-0.45333333	50.45333333	10.70666666	SUP	-0.202962376	5.39E-05	24.2962963	1862
1	RE	upper	20	0	0	0	0	0	0	0	0	0	75	43.1	72	10.66706796	42.64	2.128361979	61.63866667	F	64	suspect	19.1	-1.430524996	2.678619047	477	112.4	83	67.6	5.96133333	42.53866667	18.99866667	INF	0.006763678	0.021013725	28.74074074	1862
1	RE	lower	20	0	0	0	0	0	0	0	0	0	107.7777778	53.5888889	126.1333333	-3.862953265	59.96266667	-2.521244814	61.63866667	F	64	suspect	19.1	-1.430524996	2.678619047	477	112.4	83	67.6	5.96133333	42.53866667	1.676	SUP	0.019114585	0.027046929	29.66666667	1862
2	LE	upper	21	0	0	0	0	0	0	0	0	0	131.9166667	56.31333334	131.9166667	-1.44000525	56.96333333	0.186226551	60.035	M	61	glaucoma	14.1	-0.378815334	1.24498996	466	112	81	66	5.965	45.935	3.07166667	INF	-0.719672737	0.024565715	20.74074074	2014
2	LE	lower	21	0	0	0	0	0	0	0	0	0	62.6	34.132	78.25	-6.988109977	39.79	-1.589166961	60.035	M	61	glaucoma	14.1	-0.378815334	1.24498996	466	112	81	66	5.965	45.935	20.245	SUP	-0.099102869	0.024717405	20.81481481	2014
2	RE	upper	21	0	0	0	0	0	0	0	0	0	0	15.8	0	0	15.25	0.181496033	49.35111111	M	61	glaucoma	15.8	0.008642175	0.447213595	477	112	81	66	16.64888889	33.55111111	34.10111111	INF	-0.0499334	0.006123073	30.7037037	2014
2	RE	lower	21	0	0	0	0	0	0	0	0	0	0	15.8	0	0	15.25	0.181496033	49.35111111	M	61	glaucoma	15.8	0.008642175	0.447213595	477	112	81	66	16.64888889	33.55111111	34.10111111	SUP	-0.423997221	0.007712318	31.77777778	2014
3	LE	upper	19	1	0	1	1	1	1	1	0	1	0	14.3	0	0	14.6	0.686069224	45.212	M	82	glaucoma	14.3	0.488941818	0.908295106	506	126	81	58	12.788	30.912	30.612	INF	-0.607720378	0.011476017	30.92592593	1696
3	LE	lower	19	0	0	1	1	0	0	1	0	1	4.722222222	15.81111111	5.666666667	-5.675555764	16.41333333	-1.13010862	45.212	M	82	glaucoma	14.3	0.488941818	0.908295106	506	126	81	58	12.788	30.912	28.79866667	SUP	-0.419303655	0.010208905	30.81481481	1696
3	RE	upper	19	0	0	0	0	0	0	1	0	1	0	14.2	0	0	14.4	-0.391068486	43.81066667	M	82	glaucoma	14.2	-0.208014022	0.670820393	508	126	81	58	14.18933333	29.61066667	29.41066667	INF	0	NA	28.25925926	1696
3	RE	lower	19	0	0	0	0	0	0	1	0	1	3.777777778	15.40888889	4.533333333	-4.540444611	15.85066667	-1.844010762	43.81066667	M	82	glaucoma	14.2	-0.208014022	0.670820393	508	126	81	58	14.18933333	29.61066667	27.96	SUP	0.096536885	0.02459556	23.40740741	1696
4	LE	upper	22	8	1	8	2	2	1	0	0	0	0	12.9	0	0	12.75	-0.290881144	57.25666667	F	75	glaucoma	12.9	-0.242014278	0.418330013	488	123	76	52	-5.25666667	44.35666667	44.50666667	INF	-0.155741281	0.014789708	27.07407407	1863
4	LE	lower	22	0	0	8	2	0	0	0	0	0	0	12.9	0	0	12.75	-0.290881144	57.25666667	F	75	glaucoma	12.9	-0.242014278	0.418330013	488	123	76	52	-5.25666667	44.35666667	44.50666667	SUP	-0.406501002	0.013200238	15.59259259	1863
4	RE	upper	22	11	1	11	2	2	1	0	0	0	0	12.6	0	0	12.75	0.064397246	45.31	F	75	suspect	12.6	0.023471267	0.651920241	497	123	76	52	6.69	32.71	32.56	INF	-0.193338804	0.018397473	29.96296296	1863
4	RE	lower	22	0	0	11	2	0	0	0	0	0	0	12.6	0	0	12.75	0.064397246	45.31	F	75	suspect	12.6	0.023471267	0.651920241	497	123	76	52	6.69	32.71	32.56	SUP	0.042842104	0.025440737	27.11111111	1863
5	LE	upper	20	3	1	3	2	2	1	0	0	0	48.94444444	28.96222222	47.8	14.23481149	28.496	4.550911725	49.35333333	F	68	glaucoma	13.3	-0.194838146	0.758287544	527	113.25	84	69	19.64666667	36.05333333	20.85733333	INF	-0.907817885	0.006006365	26.51851852	1946
5	LE	lower	20	0	0	3	2	0	0	0	0	0	0	13.3	0	0	13.2	-0.004227953	49.35333333	F	68	glaucoma	13.3	-0.194838146	0.758287544	527	113.25	84	69	19.64666667	36.05333333	36.15333333	SUP	0	NA	29	1946
5	RE	upper	20	0	0	0	0	0	0	0	0	0	27.22222222	20.91111111	29.2	16.52001983	21.744	4.6226178	41.256	F	68	suspect	12.2	-0.476349318	0.908295106	531	113.25	84	69	27.744	29.056	19.512	INF	-0.047047193	0.022275178	28.62962963	1946
5	RE	lower	20	0	0	0	0	0	0	0	0	0	23.38888889	19.68444444	21.53333333	12.24391563	19.29066667	3.254264454	41.256	F	68	suspect	12.2	-0.476349318	0.908295106	531	113.25	84	69	27.744	29.056	21.96533333	SUP	-0.047612713	0.021947462	28.2962963	1946
6	LE	upper	23	0	0	7	2	0	0	0	0	0	12.93333333	19.73866667	20.22222222	17.32844953	22.80444444	5.843339122	59.53666667	F	59	glaucoma	15.6	0.086495624	1.55724115	474	116	85	69	9.46333333	43.93666667	36.73222223	INF	-0.049589261	0.032715677	29.03703704	2170
6	LE	lower	23	7	1	7	2	2	1	0	0	0	29.4	25.008	46.88888889	-3.085964993	31.33777778	-0.689273524	59.53666667	F	59	glaucoma	15.6	0.086495624	1.55724115	474	116	85	69	9.46333333	43.93666667	28.19888889	SUP	-0.081453801	0.009297296	9.592592593	2170
6	RE	upper	23	0	0	2	2	0	0	0	0	0	0	18.8	0	0	19	1.06244082	53.38333333	F	59	glaucoma	18.8	0.914234625	1.643167673	481	116	85	69	15.61666667	34.58333333	34.38333333	INF	-0.036220858	0.027681562	30.22222222	2170
6	RE	lower	23	2	0	2	2	1	1	0	0	0	0	18.8	0	0	19	1.06244082	53.38333333	F	59	glaucoma	18.8	0.914234625	1.643167673	481	116	85	69	15.61666667	34.58333333	34.38333333	SUP	-0.02213122	0.044429188	23.25925926	2170
7	LE	upper	22	0	0	0	0	0	0	0	0	0	0	16.4	0	0	17	2.374196049	59.95	F	81	glaucoma	16.4	0.787231575	1.47478812	486	120	80	60	0.05	43.55	42.95	INF	-0.008955022	0.036346329	29.14814815	1881
7	LE	lower	22	0	0	0	0	0	0	0	0	0	0	16.4	0	0	17	2.374196049	59.95	F	81	glaucoma	16.4	0.787231575	1.47478812	486	120	80	60	0.05	43.55	42.95	SUP	-0.1261178	0.016593416	28.74074074	1881
7	RE	upper	22	0	0	0	0	0	0	0	0	0	1.071428571	17.64285714	1.666666667	-1.319476463	18.53333333	0.942396022	53.05666667	F	81	glaucoma	17.3	1.268924949	2.138924964	497	120	80	60	6.94333333	35.75666667	34.52333334	INF	-0.227938443	0.009147556	27.96296296	1881
7	RE	lower	22	0	0	0	0	0	0	0	0	0	4.733333333	18.81466667	5.916666667	-5.908836477	19.39333333	-0.478645972	53.05666667	F	81	glaucoma	17.3	1.268924949	2.138924964	497	120	80	60	6.94333333	35.75666667	33.66333334	SUP	-0.090988195	0.013621435	26.2962963	1881
8	LE	upper	20	0	0	0	0	0	0	0	0	0	10.44444444	18.54222222	12.53333333	-11.16168214	19.21066667	-3.487817189	48.59166667	F	68	glaucoma	15.2	0.047778607	0.447213595	504	100	73	60	11.40833333	33.39166667	29.381	INF	-0.055714182	0.036749311	28.22222222	2018
8	LE	lower	20	0	0	0	0	0	0	0	0	0	41.16666667	28.37333333	60.8	-36.19349992	34.656	-11.49799888	48.59166667	F	68	glaucoma	15.2	0.047778607	0.447213595	504	100	73	60	11.40833333	33.39166667	13.93566667	SUP	-0.079933258	0.03330208	30.59259259	2018
8	RE	upper	20	1	0	1	1	1	1	0	0	0	3.555555556	16.53777778	4.266666667	-3.799721581	16.36533333	-1.045997131	49.32666667	F	68	suspect	15.4	0.527504035	1.193733639	500	100	73	60	10.67333333	33.92666667	32.96133334	INF	-0.029467492	0.020353455	29.44444444	2018
8	RE	lower	20	0	0	1	1	0	0	0	0	0	4.944444444	16.98222222	5.933333333	-5.283987823	16.89866667	-1.520962329	49.32666667	F	68	suspect	15.4	0.527504035	1.193733639	500	100	73	60	10.67333333	33.92666667	32.428	SUP	-0.016619064	0.014508563	28.88888889	2018
9	LE	upper	19	0	0	0	0	0	0	0	0	0	26.16666667	22.97333333	31.4	5.947448702	25.448	0.65762601	55.045	M	74	glaucoma	14.6	-0.953567005	1.949358869	467	113	81	65	9.955	40.445	29.597	INF	0.08771707	0.010240613	22.55555556	1862
9	LE	lower	19	0	0	0	0	0	0	0	0	0	87.57	42.6224	124.4	18.41897755	55.208	4.91804492	55.045	M	74	glaucoma	14.6	-0.953567005	1.949358869	467	113	81	65	9.955	40.445	-0.163	SUP	-0.055937973	0.019849218	24.85185185	1862
9	RE	upper	19	1	0	2	2	1	1	0	0	0	0	13.5	0	0	14.2	-0.972315599	48.67866667	M	74	glaucoma	13.5	-0.739882491	1.767766953	547	113	81	65	16.32133333	35.17866667	34.47866667	INF	-0.254123728	0.008647147	25.88888889	1862
9	RE	lower	19	1	0	2	2	1	1	0	0	0	0	13.5	0	0	14.2	-0.972315599	48.67866667	M	74	glaucoma	13.5	-0.739882491	1.767766953	547	113	81	65	16.32133333	35.17866667	34.47866667	SUP	-0.061556218	0.030075077	26.07407407	1862
10	LE	upper	20	2	0	2	2	2	1	0	0	0	26	19.92	31.2	-5.90616054	21.384	-2.350536077	44.77333333	F	55	glaucoma	11.6	-0.353947493	1.193733639	491	94.6	67	53.2	8.42666667	33.17333333	23.38933333	INF	0.038057845	0.027478225	29.18518519	1974
10	LE	lower	20	0	0	2	2	0	0	0	0	0	41.05555556	24.73777778	45.6	-1.845866845	25.992	-1.051242095	44.77333333	F	55	glaucoma	11.6	-0.353947493	1.193733639	491	94.6	67	53.2	8.42666667	33.17333333	18.78133333	SUP	0.012263293	0.049075703	30.77777778	1974
10	RE	upper	20	4	1	4	2	2	1	0	0	0	0	12.5	0	0	12.4	-0.089839884	43.43333333	F	55	suspect	12.5	-0.071709546	0.707106781	507	94.6	67	53.2	9.76666667	30.93333333	31.03333333	INF	0.026333967	0.02136253	30.37037037	1974
10	RE	lower	20	0	0	4	2	0	0	0	0	0	39.66666667	25.19333333	42.86666667	-3.315596828	26.11733333	-1.150830869	43.43333333	F	55	suspect	12.5	-0.071709546	0.707106781	507	94.6	67	53.2	9.76666667	30.93333333	17.316	SUP	0.040567245	0.022661561	30.92592593	1974
11	LE	upper	22	0	0	0	0	0	0	1	0	1	0	17.5	0	0	16.75	-0.193326086	64.96666667	F	66	glaucoma	17.5	-0.402921186	1.274754878	537	121.25	82	62	-2.96666667	47.46666667	48.21666667	INF	-0.495428512	0.008627116	25.88888889	1932
11	LE	lower	22	0	0	0	0	0	0	1	0	1	0	17.5	0	0	16.75	-0.193326086	64.96666667	F	66	glaucoma	17.5	-0.402921186	1.274754878	537	121.25	82	62	-2.96666667	47.46666667	48.21666667	SUP	-0.309787152	0.028867041	12.07407407	1932
11	RE	upper	22	3	1	6	2	2	1	1	0	1	10.88888889	21.38444444	10.88888889	2.52593361	20.48444444	0.425542489	59.59	F	66	glaucoma	17.9	0.065578896	1.341640786	525	121.25	82	62	2.41	41.69	39.10555556	INF	0.063682193	0.036032879	29.48148148	1932
11	RE	lower	22	3	1	6	2	2	1	1	0	1	0	17.9	0	0	16.5	0.152991866	59.59	F	66	glaucoma	17.9	0.065578896	1.341640786	525	121.25	82	62	2.41	41.69	43.09	SUP	-0.414689962	0.006671594	7.555555556	1932
12	LE	upper	16	0	0	0	0	0	0	0	0	0	30.83333333	23.66666667	37	-7.930710514	25.44	-2.663626731	51.90133333	F	81	suspect	13.8	0.270937606	0.447213595	473	117.5	77	57	5.09866667	38.10133333	26.46133333	INF	0	NA	26.92592593	2072
12	LE	lower	16	0	0	0	0	0	0	0	0	0	21.66666667	20.73333333	26	-23.09963874	21.92	-7.517683764	51.90133333	F	81	suspect	13.8	0.270937606	0.447213595	473	117.5	77	57	5.09866667	38.10133333	29.98133333	SUP	0	NA	27.44444444	2072
12	RE	upper	16	3	1	3	2	2	1	0	0	0	13.72222222	17.99111111	11	6.590204325	17.52	0.452490942	47.24266667	F	81	glaucoma	13.6	-0.796858247	1.387443693	477	117.5	77	57	9.75733333	33.64266667	29.72266667	INF	-0.320242161	0.036687395	20.07407407	2072
12	RE	lower	16	0	0	3	2	0	0	0	0	0	70.38888889	36.12444444	75.53333333	49.42013449	38.17066667	14.1580686	47.24266667	F	81	glaucoma	13.6	-0.796858247	1.387443693	477	117.5	77	57	9.75733333	33.64266667	9.072	SUP	-0.007394426	0.017040885	21.59259259	2072
13	LE	upper	20	0	0	7	2	0	0	0	0	0	0	14.5	0	0	14.6	-0.083762092	58.55333333	F	68	glaucoma	14.5	0.133608246	1.369306394	543	129.25	92	73.75	15.19666667	44.05333333	43.95333333	INF	-0.015838584	0.04114625	28.96296296	1932
13	LE	lower	20	7	1	7	2	2	1	0	0	0	33.55555556	25.23777778	34.86666667	4.025890511	25.75733333	1.204522871	58.55333333	F	68	glaucoma	14.5	0.133608246	1.369306394	543	129.25	92	73.75	15.19666667	44.05333333	32.796	SUP	0.167170958	0.005724515	25	1932
13	RE	upper	20	0	0	14	2	0	0	0	0	0	4.666666667	15.49333333	5.6	-2.395698621	15.992	-0.736304764	57.54133333	F	68	glaucoma	14	-0.019141951	1.58113883	535	129.25	92	73.75	16.20866667	43.54133333	41.54933333	INF	0	NA	29.2962963	1932
13	RE	lower	20	14	1	14	2	2	1	0	0	0	21.22222222	20.79111111	25.46666667	-14.35483566	22.34933333	-4.563228616	57.54133333	F	68	glaucoma	14	-0.019141951	1.58113883	535	129.25	92	73.75	16.20866667	43.54133333	35.192	SUP	-1.006224429	0.000275903	25.11111111	1932
14	LE	upper	22	0	0	2	2	0	0	0	0	0	56.38888889	31.44444444	68.73333333	21.71929066	35.39466667	6.758033087	70.168	M	70	glaucoma	13.4	-0.046552022	0.418330013	499	130	93	75	4.832	56.768	34.77333333	INF	-0.112135923	0.022937464	31.62962963	1827
14	LE	lower	22	2	0	2	2	2	1	0	0	0	32.86666667	23.91733333	31.83333333	-4.585075646	23.93666667	-1.171519741	70.168	M	70	glaucoma	13.4	-0.046552022	0.418330013	499	130	93	75	4.832	56.768	46.23133333	SUP	-0.400112108	0.00954987	32.22222222	1827
14	RE	upper	22	0	0	1	1	0	0	0	0	0	79.83333333	38.94666667	95.53333333	7.439382749	43.97066667	2.092263641	60.93066667	M	70	glaucoma	13.4	-0.145201043	0.418330013	488	130	93	75	14.06933333	47.53066667	16.96	INF	-0.054529352	0.031059911	31.18518519	1827
14	RE	lower	22	1	0	1	1	1	1	0	0	0	127.0625	54.06	153.5555556	-24.37168731	62.80444444	-7.784231791	60.93066667	M	70	glaucoma	13.4	-0.145201043	0.418330013	488	130	93	75	14.06933333	47.53066667	-1.87377777	SUP	-0.095754868	0.019565039	29.85185185	1827
15	LE	upper	23	0	0	0	0	0	0	0	0	0	11	15.22	13.75	-10.35787606	15.9	-3.023881996	66.09666667	M	73	glaucoma	11.7	0.481058276	0.836660027	515	90	70	60	-6.09666667	54.39666667	50.19666667	INF	0.028356339	0.045235093	23.96296296	1927
15	LE	lower	23	0	0	0	0	0	0	0	0	0	38.2	23.924	47.75	-9.639843312	26.78	-2.794111518	66.09666667	M	73	glaucoma	11.7	0.481058276	0.836660027	515	90	70	60	-6.09666667	54.39666667	39.31666667	SUP	-0.014997889	0.036709885	26.59259259	1927
15	RE	upper	23	0	0	0	0	0	0	0	0	0	20.46666667	18.24933333	25.58333333	-19.27192697	19.68666667	-6.371643275	54.78166667	M	73	glaucoma	11.7	0.037949084	0.670820393	502	90	70	60	5.21833333	43.08166667	35.095	INF	0	NA	27.40740741	1927
15	RE	lower	23	0	0	0	0	0	0	0	0	0	27.86666667	20.61733333	34.83333333	-6.583616013	22.64666667	-2.31138377	54.78166667	M	73	glaucoma	11.7	0.037949084	0.670820393	502	90	70	60	5.21833333	43.08166667	32.135	SUP	-0.102579552	0.016566611	28.14814815	1927
16	LE	upper	20	7	1	7	2	2	1	1	0	1	3.055555556	14.77777778	3.666666667	-3.192751927	14.97333333	-1.733665322	59.816	F	73	glaucoma	13.8	-0.430452292	1.303840481	528	137.75	102	83.5	23.684	46.016	44.84266667	INF	0	NA	21.62962963	2016
16	LE	lower	20	0	0	7	2	0	0	1	0	1	73.94444444	37.46222222	59	-36.25460581	32.68	-12.31345856	59.816	F	73	glaucoma	13.8	-0.430452292	1.303840481	528	137.75	102	83.5	23.684	46.016	27.136	SUP	0.008360807	0.038937866	19	2016
16	RE	upper	20	12	1	12	2	2	1	1	0	1	2.166666667	13.19333333	2.6	1.175974738	13.432	-0.229213538	50.47333333	F	73	glaucoma	12.5	-0.161534992	1	532	137.75	102	83.5	33.02666667	37.97333333	37.04133333	INF	-0.282887021	0.004416963	24.25925926	2016
16	RE	lower	20	0	0	12	2	0	0	1	0	1	34.11111111	23.41555556	29.4	-11.86497589	22.008	-4.402317739	50.47333333	F	73	glaucoma	12.5	-0.161534992	1	532	137.75	102	83.5	33.02666667	37.97333333	28.46533333	SUP	0.032488125	0.032609255	19.2962963	2016
17	LE	upper	18	0	0	0	0	0	0	0	0	0	18.72222222	19.09111111	18.93333333	-2.888134638	19.25866667	-1.013545762	51.77733333	F	64	glaucoma	13.1	-0.447019356	0.961769203	562	123	81	59.33333333	7.556	38.67733333	32.51866666	INF	0.129624477	0.029153972	19.07407407	2016
17	LE	lower	18	0	0	0	0	0	0	0	0	0	15.05555556	17.91777778	18.06666667	-8.070621871	18.98133333	-2.671941676	51.77733333	F	64	glaucoma	13.1	-0.447019356	0.961769203	562	123	81	59.33333333	7.556	38.67733333	32.796	SUP	0.03832217	0.002736834	27.81481481	2016
17	RE	upper	18	0	0	0	0	0	0	0	0	0	6.333333333	15.02666667	7.6	-3.395021747	15.632	-1.622463024	58.62833333	F	64	suspect	13	-0.758800823	1.414213562	574	123	81	59.33333333	0.705	45.62833333	42.99633333	INF	-0.018438171	0.009227228	27.14814815	2016
17	RE	lower	18	0	0	0	0	0	0	0	0	0	137.9333333	57.13866666	169.5333333	0.208466248	67.45066667	-0.469346866	58.62833333	F	64	suspect	13	-0.758800823	1.414213562	574	123	81	59.33333333	0.705	45.62833333	-8.82233334	SUP	0.064816108	0.014392032	26.48148148	2016
18	LE	upper	23	1	0	10	2	1	1	0	1	1	0.888888889	16.48444444	1.066666667	-0.954047359	16.94133333	-1.21557687	62.00266667	F	75	suspect	16.2	-0.496130206	0.974679434	524	147	90	62	-0.00266667	45.80266667	45.06133334	INF	-0.075290514	0.017132404	28.33333333	1972
18	LE	lower	23	9	1	10	2	2	1	0	1	1	4.333333333	17.58666667	5.2	-4.650980873	18.264	-2.398595594	62.00266667	F	75	suspect	16.2	-0.496130206	0.974679434	524	147	90	62	-0.00266667	45.80266667	43.73866667	SUP	-0.157430234	0.008994614	29.40740741	1972
18	RE	upper	23	2	0	2	2	2	1	0	1	1	0	15.1	0	0	15.75	-1.088288794	50.428	F	75	glaucoma	15.1	-0.305735619	1.140175425	544	147	90	62	11.572	35.328	34.678	INF	-0.042699627	0.016097444	29.59259259	1972
18	RE	lower	23	0	0	2	2	0	0	0	1	1	8.083333333	17.68666667	10.77777778	-15.88735085	19.78222222	-8.028582316	50.428	F	75	glaucoma	15.1	-0.305735619	1.140175425	544	147	90	62	11.572	35.328	30.64577778	SUP	-0.093348914	0.016917882	25.55555556	1972
19	LE	upper	22	0	0	0	0	0	0	1	0	1	47.27777778	26.72888889	68	15.59353216	33.76	5.657033271	40.54933333	F	72	glaucoma	11.6	0.043778633	0.961769203	503	97.4	67	52.4	11.85066667	28.94933333	6.78933333	INF	0.12145604	0.006507792	13	1946
19	LE	lower	22	0	0	0	0	0	0	1	0	1	36.55555556	23.29777778	21.26666667	-0.295563681	18.80533333	0.572522602	40.54933333	F	72	glaucoma	11.6	0.043778633	0.961769203	503	97.4	67	52.4	11.85066667	28.94933333	21.744	SUP	0	NA	18.81481481	1946
19	RE	upper	22	0	0	0	0	0	0	1	0	1	0	11.2	0	0	11.6	1.047907598	33.57866667	F	72	suspect	11.2	0.518394607	1.440486029	512	97.4	67	52.4	18.82133333	22.37866667	21.97866667	INF	0.015591576	0.045634263	29.48148148	1946
19	RE	lower	22	0	0	0	0	0	0	1	0	1	0	11.2	0	0	11.6	1.047907598	33.57866667	F	72	suspect	11.2	0.518394607	1.440486029	512	97.4	67	52.4	18.82133333	22.37866667	21.97866667	SUP	0.091237197	0.009856984	28.85185185	1946
20	LE	upper	21	9	1	9	2	2	1	1	0	1	22.46666667	21.38933333	14.41666667	1.992055602	18.61333333	0.058276396	52.09	F	72	glaucoma	14.2	-0.396935762	1.095445115	597	127.5	85	64.25	12.16	37.89	33.47666667	INF	-0.513272692	0.007740754	23.07407407	2138
20	LE	lower	21	0	0	9	2	0	0	1	0	1	22.33333333	21.34666667	16.33333333	-0.229881276	19.22666667	-0.652743405	52.09	F	72	glaucoma	14.2	-0.396935762	1.095445115	597	127.5	85	64.25	12.16	37.89	32.86333333	SUP	-0.087647667	0.030570358	4.148148148	2138
20	RE	upper	21	4	1	6	2	2	1	1	0	1	0	15.7	0	0	16	0.665760059	56.24666667	F	72	glaucoma	15.7	0.101825156	0.836660027	583	127.5	85	64.25	8.00333333	40.54666667	40.24666667	INF	-0.049779275	0.037415315	26.7037037	2138
20	RE	lower	21	2	0	6	2	2	1	1	0	1	0	15.7	0	0	16	0.665760059	56.24666667	F	72	glaucoma	15.7	0.101825156	0.836660027	583	127.5	85	64.25	8.00333333	40.54666667	40.24666667	SUP	-0.092365259	0.002775985	10	2138
21	LE	upper	21	0	0	0	0	0	0	0	1	1	0	18.8	0	0	18.5	3.121794872	58.96444444	F	84	glaucoma	18.8	-0.711237591	1.440486029	562	95	65	50	-8.96444444	40.16444444	40.46444444	INF	-0.123878036	0.009332153	28.77777778	1934
21	LE	lower	21	0	0	0	0	0	0	0	1	1	0	18.8	0	0	18.33333333	0.482407246	58.96444444	F	84	glaucoma	18.8	-0.711237591	1.440486029	562	95	65	50	-8.96444444	40.16444444	40.63111111	SUP	-0.191091448	0.029663639	30.88888889	1934
21	RE	upper	21	8	1	9	2	2	1	0	1	1	12	21.14	17.33333333	-26.05652925	21.54666667	-8.829836535	53.94888889	F	84	glaucoma	17.3	-1.203775381	2.28035085	549	95	65	50	-3.94888889	36.64888889	32.40222222	INF	-0.496823106	0.016110521	28.81481481	1934
21	RE	lower	21	1	0	9	2	1	1	0	1	1	42	30.74	60.66666667	35.24141379	35.41333333	10.78550524	53.94888889	F	84	glaucoma	17.3	-1.203775381	2.28035085	549	95	65	50	-3.94888889	36.64888889	18.53555556	SUP	-0.217874518	0.011193192	29.11111111	1934
22	LE	upper	19	8	1	8	2	2	1	0	0	0	80	39.4	80	4.571100909	40	0.708103531	58.28	M	73	glaucoma	13.8	-0.694328196	1.350925609	528	110	79	64.2	5.92	44.48	18.28	INF	0.011111072	0.012509067	28.44444444	2044
22	LE	lower	19	0	0	8	2	0	0	0	0	0	117.6666667	51.45333334	112.8	17.56226809	50.496	4.865277028	58.28	M	73	glaucoma	13.8	-0.694328196	1.350925609	528	110	79	64.2	5.92	44.48	7.784	SUP	0	NA	0.555555556	2044
22	RE	upper	19	1	0	10	2	1	1	0	0	0	7.444444444	13.18222222	1.733333333	0.817536157	12.35466667	-1.414530064	45.296	M	73	glaucoma	10.8	-1.388977246	2.588435821	528	110	79	64.2	18.904	34.496	32.94133333	INF	-0.051485966	0.012554725	29.18518519	2044
22	RE	lower	19	9	1	10	2	2	1	0	0	0	34	21.68	24.26666667	11.15566803	19.56533333	1.893672134	45.296	M	73	glaucoma	10.8	-1.388977246	2.588435821	528	110	79	64.2	18.904	34.496	25.73066667	SUP	-0.87095763	0.001197675	18.74074074	2044
23	LE	upper	19	0	0	5	2	0	0	0	0	0	63.4	31.588	89.16666667	23.63299105	39.03333333	7.428640117	49.99866667	M	81	suspect	11.3	-0.208222605	1.350925609	509	100	70	55	5.00133333	38.69866667	10.96533334	INF	-0.107385707	0.004193424	26	1882
23	LE	lower	19	5	1	5	2	2	1	0	0	0	89	39.78	143.5	54.22478992	56.42	20.4212605	49.99866667	M	81	suspect	11.3	-0.208222605	1.350925609	509	100	70	55	5.00133333	38.69866667	-6.42133333	SUP	0.509076809	0.021806711	8.555555556	1882
23	RE	upper	19	0	0	2	2	0	0	0	0	0	41.4375	25.66	49.33333333	0.440372951	28.28666667	-0.4485333	39.35333333	M	81	suspect	12.4	-0.309552308	1.294217911	518	100	70	55	15.64666667	26.95333333	11.06666666	INF	0.018909592	0.009364004	27.74074074	1882
23	RE	lower	19	2	0	2	2	2	1	0	0	0	16	17.52	20	-15.28415911	19.4	-4.158669883	39.35333333	M	81	suspect	12.4	-0.309552308	1.294217911	518	100	70	55	15.64666667	26.95333333	19.95333333	SUP	0.04941502	0.035355168	24.92592593	1882
24	LE	upper	22	3	1	3	2	2	1	0	0	0	83.58823529	43.64823529	82.66666667	0.951321945	43.25333333	1.501244917	56.708	M	83	suspect	16.9	0.963787233	2.01246118	542	115	78	60	3.292	39.808	13.45466667	INF	0	NA	25.59259259	1827
24	LE	lower	22	0	0	3	2	0	0	0	0	0	87.88888889	45.02444444	87.13333333	6.855188138	44.68266667	3.390482099	56.708	M	83	suspect	16.9	0.963787233	2.01246118	542	115	78	60	3.292	39.808	12.02533333	SUP	0	NA	26.85185185	1827
24	RE	upper	22	0	0	0	0	0	0	0	0	0	47.16666667	30.29333333	45.6	0.09068352	29.992	0.634565553	47.2	M	83	glaucoma	15.2	0.428712033	1.036822068	544	115	78	60	12.8	32	17.208	INF	-0.466513174	0.013861346	24.40740741	1827
24	RE	lower	22	0	0	0	0	0	0	0	0	0	57.375	33.56	59.33333333	6.451173614	34.48666667	2.723235977	47.2	M	83	glaucoma	15.2	0.428712033	1.036822068	544	115	78	60	12.8	32	12.71333333	SUP	-0.010797339	0.033752277	26.85185185	1827
25	LE	upper	22	0	0	0	0	0	0	0	0	0	0	21.6	0	0	21	-0.105289263	58.70833333	F	69	glaucoma	21.6	-0.02782287	0.651920241	560	106.25	75	59	0.29166667	37.10833333	37.70833333	INF	0.030662751	0.044997207	30.7037037	2002
25	LE	lower	22	0	0	0	0	0	0	0	0	0	0	21.6	0	0	21	-0.105289263	58.70833333	F	69	glaucoma	21.6	-0.02782287	0.651920241	560	106.25	75	59	0.29166667	37.10833333	37.70833333	SUP	-0.010033408	0.042969099	29.40740741	2002
25	RE	upper	22	0	0	0	0	0	0	0	0	0	0	25.2	0	0	24.25	0.14941785	55.55	F	69	glaucoma	25.2	-0.001175167	1.25499004	565	106.25	75	59	3.45	30.35	31.3	INF	-0.058049502	0.021361663	29.37037037	2002
25	RE	lower	22	0	0	0	0	0	0	0	0	0	0	25.2	0	0	24.25	0.14941785	55.55	F	69	glaucoma	25.2	-0.001175167	1.25499004	565	106.25	75	59	3.45	30.35	31.3	SUP	-0.051081734	0.005571725	28.85185185	2002
26	LE	upper	20	0	0	0	0	0	0	0	0	0	8.944444444	21.36222222	10.73333333	-5.450006894	21.63466667	-1.312039923	60.95333333	F	81	suspect	18.5	0.212080005	1.118033989	540	190	126	94	33.04666667	42.45333333	39.31866666	INF	-0.215263398	0.021769706	26.2962963	2037
26	LE	lower	20	0	0	0	0	0	0	0	0	0	28.94444444	27.76222222	34.73333333	-14.72088214	29.31466667	-4.278720002	60.95333333	F	81	suspect	18.5	0.212080005	1.118033989	540	190	126	94	33.04666667	42.45333333	31.63866666	SUP	0	NA	21.07407407	2037
26	RE	upper	20	8	1	8	2	2	1	0	0	0	0	17.9	0	0	17.6	0.337271044	55.23333333	F	81	glaucoma	17.9	0.248786159	0.651920241	540	190	126	94	38.76666667	37.33333333	37.63333333	INF	-0.060486933	0.010257025	26.48148148	2037
26	RE	lower	20	0	0	8	2	0	0	0	0	0	0	17.9	0	0	17.6	0.337271044	55.23333333	F	81	glaucoma	17.9	0.248786159	0.651920241	540	190	126	94	38.76666667	37.33333333	37.63333333	SUP	-0.079463904	0.015889238	25.14814815	2037
27	LE	upper	19	0	0	1	1	0	0	0	0	0	15.94444444	17.00222222	11.8	7.231853518	15.976	1.052477323	50.3	F	69	glaucoma	11.9	-1.387962085	2.631539473	525	117	85	68.6	18.3	38.4	34.324	INF	-0.246455013	0.024784541	28.62962963	1932
27	LE	lower	19	1	0	1	1	1	1	0	0	0	24.33333333	19.68666667	22.46666667	13.69716827	19.38933333	3.121378045	50.3	F	69	glaucoma	11.9	-1.387962085	2.631539473	525	117	85	68.6	18.3	38.4	30.91066667	SUP	0	NA	25.81481481	1932
27	RE	upper	19	0	0	0	0	0	0	0	0	0	4.6	14.672	5.75	5.746456626	16.34	1.360592338	45.02933333	F	69	glaucoma	13.2	-1.082949905	1.987460691	524	117	85	68.6	23.57066667	31.82933333	28.68933333	INF	-0.072072597	0.032510221	29.81481481	1932
27	RE	lower	19	0	0	0	0	0	0	0	0	0	0	13.2	0	0	13.6	-1.008932731	45.02933333	F	69	glaucoma	13.2	-1.082949905	1.987460691	524	117	85	68.6	23.57066667	31.82933333	31.42933333	SUP	-0.102710864	0.022939697	26.07407407	1932
28	LE	upper	20	11	1	11	2	2	1	0	0	0	39.33333333	27.78666667	42.5	-38.23552179	28.1	-11.88007778	50.784	F	77	suspect	15.2	0.050263342	0.447213595	526	80	60	50	-0.784	35.584	22.684	INF	-0.435996552	0.008503007	28.92592593	1913
28	LE	lower	20	0	0	11	2	0	0	0	0	0	12.94444444	19.34222222	15.53333333	14.93698951	19.97066667	4.882987336	50.784	F	77	suspect	15.2	0.050263342	0.447213595	526	80	60	50	-0.784	35.584	30.81333333	SUP	-0.215894364	0.019001738	28.2962963	1913
28	RE	upper	20	0	0	0	0	0	0	0	0	0	0	15.5	0	0	15	0.359101311	50.80666667	F	77	glaucoma	15.5	-0.074083009	0.790569415	518	80	60	50	-0.80666667	35.30666667	35.80666667	INF	-0.338521925	0.012082361	29.77777778	1913
28	RE	lower	20	0	0	0	0	0	0	0	0	0	0	15.5	0	0	15.4	0.149161332	50.80666667	F	77	glaucoma	15.5	-0.074083009	0.790569415	518	80	60	50	-0.80666667	35.30666667	35.40666667	SUP	-0.526702809	0.001818158	23.88888889	1913
29	LE	upper	16	0	0	0	0	0	0	0	0	0	13	21.96	15.6	7.696536633	22.392	2.052409769	56.86133333	F	68	glaucoma	17.8	0.410481954	1.303840481	468	109.25	76	59.75	2.88866667	39.06133333	34.46933333	INF	0.334603778	0.016036797	17.96296296	1806
29	LE	lower	16	0	0	0	0	0	0	0	0	0	0	17.8	0	0	17.4	-0.410481954	56.86133333	F	68	glaucoma	17.8	0.410481954	1.303840481	468	109.25	76	59.75	2.88866667	39.06133333	39.46133333	SUP	0.191529487	0.038346465	24.88888889	1806
29	RE	upper	16	0	0	0	0	0	0	0	0	0	16.5	21.88	17.66666667	4.884998379	22.45333333	0.856696888	48.664	F	68	glaucoma	16.6	-0.347330884	1.083974169	480	109.25	76	59.75	11.086	32.064	26.21066667	INF	0.082079038	0.037468608	26.51851852	1806
29	RE	lower	16	0	0	0	0	0	0	0	0	0	20	23	20.06666667	5.727012643	23.22133333	1.126141452	48.664	F	68	glaucoma	16.6	-0.347330884	1.083974169	480	109.25	76	59.75	11.086	32.064	25.44266667	SUP	-0.590473162	0.01656892	18.18518519	1806
30	LE	upper	18	0	0	13	2	0	0	0	0	0	6.888888889	16.00444444	8.266666667	-6.788821592	16.44533333	-1.543354464	68.49	F	60	glaucoma	13.8	0.068601858	2.970690156	533	115	84	68	-0.49	54.69	52.04466667	INF	-0.042775843	0.010888458	28.51851852	1638
30	LE	lower	18	13	1	13	2	2	1	0	0	0	6.888888889	16.00444444	8.266666667	-6.788821592	16.44533333	-1.543354464	68.49	F	60	glaucoma	13.8	0.068601858	2.970690156	533	115	84	68	-0.49	54.69	52.04466667	SUP	-1.519569156	0.022427488	21.37037037	1638
30	RE	upper	18	0	0	0	0	0	0	0	0	0	53.11111111	27.19555556	63.73333333	8.68259011	30.99466667	2.405947539	56.13333333	F	60	glaucoma	10.2	-0.502270279	1.440486029	520	115	84	68	11.86666667	45.93333333	25.13866666	INF	0.073315531	0.0096701	24.44444444	1638
30	RE	lower	18	0	0	0	0	0	0	0	0	0	61.72222222	29.95111111	67.2	-1.346864453	32.104	-0.803477921	56.13333333	F	60	glaucoma	10.2	-0.502270279	1.440486029	520	115	84	68	11.86666667	45.93333333	24.02933333	SUP	-0.003768871	0.031852854	5	1638
31	LE	upper	14	0	0	0	0	0	0	0	0	0	38.16666667	24.61333333	29.11111111	-18.08928571	19.98222222	-4.556428571	52.50666667	F	70	glaucoma	12.4	1.225907565	1.850675552	540	104.6	77	62.8	10.29333333	40.10666667	32.52444445	INF	-0.22297923	0.004229902	23.48148148	1694
31	LE	lower	14	0	0	0	0	0	0	0	0	0	29.5	21.84	29.11111111	-18.08928571	19.98222222	-4.556428571	52.50666667	F	70	glaucoma	12.4	1.225907565	1.850675552	540	104.6	77	62.8	10.29333333	40.10666667	32.52444445	SUP	0.070011583	0.035604326	20.07407407	1694
31	RE	upper	14	0	0	1	1	0	0	0	0	0	26.16666667	20.37333333	31.4	3.866481931	21.448	1.080513049	46.09066667	F	70	glaucoma	12	0.156320828	0.790569415	514	104.6	77	62.8	16.70933333	34.09066667	24.64266667	INF	0.102285733	0.018430188	22.11111111	1694
31	RE	lower	14	1	0	1	1	1	1	0	0	0	44.27777778	26.16888889	45.73333333	15.06874072	26.03466667	4.665235861	46.09066667	F	70	glaucoma	12	0.156320828	0.790569415	514	104.6	77	62.8	16.70933333	34.09066667	20.056	SUP	-0.146699685	0.007455176	5.592592593	1694
32	LE	upper	19	0	0	0	0	0	0	0	0	0	0	12.3	0	0	12.25	-0.634835216	56.02833333	F	55	glaucoma	12.3	-0.031345338	0.974679434	486	87	68	58.75	2.72166667	43.72833333	43.77833333	INF	-0.02400838	0.016809801	29.07407407	2002
32	LE	lower	19	0	0	0	0	0	0	0	0	0	0.866666667	12.57733333	1.083333333	-1.110961628	12.59666667	-0.990342937	56.02833333	F	55	glaucoma	12.3	-0.031345338	0.974679434	486	87	68	58.75	2.72166667	43.72833333	43.43166666	SUP	0	NA	28.92592593	2002
32	RE	upper	19	0	0	0	0	0	0	0	0	0	7.866666667	16.01733333	9.833333333	-1.810908149	16.64666667	-0.939637509	39.92666667	F	55	suspect	13.5	-0.085985811	0.353553391	482	87	68	58.75	18.82333333	26.42666667	23.28	INF	0.014715844	0.027775469	28.40740741	2002
32	RE	lower	19	0	0	0	0	0	0	0	0	0	5.466666667	15.24933333	6.833333333	-2.836411191	15.68666667	-1.267798483	39.92666667	F	55	suspect	13.5	-0.085985811	0.353553391	482	87	68	58.75	18.82333333	26.42666667	24.24	SUP	0.01908111	0.016240106	28.74074074	2002
33	LE	upper	19	0	0	0	0	0	0	0	0	0	20.77777778	22.14888889	7.866666667	-7.90502372	17.91733333	-1.156103645	59.42533333	F	74	suspect	15.5	0.932851113	1.870828693	531	117	82	65.2	5.77466667	43.92533333	41.508	INF	-0.22009874	0.012726279	26.77777778	1778
33	LE	lower	19	0	0	0	0	0	0	0	0	0	5.611111111	17.29555556	6.733333333	-6.766164371	17.55466667	-0.791668653	59.42533333	F	74	suspect	15.5	0.932851113	1.870828693	531	117	82	65.2	5.77466667	43.92533333	41.87066666	SUP	-0.087098332	0.013351109	25.59259259	1778
33	RE	upper	19	0	0	0	0	0	0	0	0	0	21.44444444	19.26222222	15.73333333	3.528462331	17.83466667	0.559504717	49.85666667	F	74	glaucoma	12.4	-1.387735349	3.228776858	532	117	82	65.2	15.34333333	37.45666667	32.022	INF	0.052419038	0.018520539	24.96296296	1778
33	RE	lower	19	0	0	0	0	0	0	0	0	0	29.72222222	21.91111111	23.2	1.228528759	20.224	-0.176474026	49.85666667	F	74	glaucoma	12.4	-1.387735349	3.228776858	532	117	82	65.2	15.34333333	37.45666667	29.63266667	SUP	-0.661167651	0.010357317	16.2962963	1778
34	LE	upper	19	0	0	0	0	0	0	0	0	0	25.27777778	29.28888889	19.33333333	11.05158598	27.98666667	0.331744247	62.33	M	67	suspect	21.2	-2.946896783	4.957317823	591	107	79	64.25	1.92	41.13	34.34333333	INF	-0.086101849	0.013296054	28.25925926	1486
34	LE	lower	19	0	0	0	0	0	0	0	0	0	37.16666667	33.09333333	31.46666667	0.968069418	31.86933333	-2.894981053	62.33	M	67	suspect	21.2	-2.946896783	4.957317823	591	107	79	64.25	1.92	41.13	30.46066667	SUP	0.330105007	0.019216419	26.62962963	1486
34	RE	upper	19	4	1	4	2	2	1	0	0	0	59.05555556	36.39777778	56.53333333	1.48912399	35.29066667	-0.927690002	54.82666667	M	67	glaucoma	17.5	-0.543150803	1.457737974	587	107	79	64.25	9.42333333	37.32666667	19.536	INF	-0.017508199	0.02114829	23.77777778	1486
34	RE	lower	19	0	0	4	2	0	0	0	0	0	118.5882353	55.4482353	118.59	-8.171732204	69.90333333	-3.463327003	54.82666667	M	67	glaucoma	17.5	-0.543150803	1.457737974	587	107	79	64.25	9.42333333	37.32666667	-15.07666666	SUP	0.095181294	0.024304486	25.03703704	1486
35	LE	upper	21	2	0	3	2	2	1	1	0	1	0	12	0	0	12.5	-0.234053526	50.49	F	70	glaucoma	12	0.236455427	0.790569415	546	104.5	75	60	9.51	38.49	37.99	INF	-0.085799921	0.025898085	30.51851852	1946
35	LE	lower	21	1	0	3	2	1	1	1	0	1	38.4	24.288	48	23.86407471	27.86	7.40245038	50.49	F	70	glaucoma	12	0.236455427	0.790569415	546	104.5	75	60	9.51	38.49	22.63	SUP	-0.193155186	0.018298548	6.962962963	1946
35	RE	upper	21	5	1	8	2	2	1	1	0	1	8.133333333	14.70266667	10.16666667	3.635526186	15.50333333	0.946747171	53.12166667	F	70	glaucoma	12.1	0.222046982	0.651920241	546	104.5	75	60	6.87833333	41.02166667	37.61833334	INF	-0.120041165	0.014996413	29.85185185	1946
35	RE	lower	21	3	1	8	2	2	1	1	0	1	20.2	18.564	25.25	9.029216674	20.33	2.672728127	53.12166667	F	70	glaucoma	12.1	0.222046982	0.651920241	546	104.5	75	60	6.87833333	41.02166667	32.79166667	SUP	-0.855173385	0.001095797	11.18518519	1946
36	LE	upper	18	1	0	1	1	1	1	0	0	0	1.5	17.18	2	-1.088121323	16.89	-0.578833234	61.884	F	78	suspect	16.7	0.448483086	1.440486029	575	126.25	88	69.5	7.616	45.184	44.994	INF	-0.096153896	0.00778269	29.74074074	1667
36	LE	lower	18	0	0	1	1	0	0	0	0	0	0	16.7	0	0	16.25	-0.230634411	61.884	F	78	suspect	16.7	0.448483086	1.440486029	575	126.25	88	69.5	7.616	45.184	45.634	SUP	-0.048657232	0.041370702	28.88888889	1667
36	RE	upper	18	0	0	0	0	0	0	0	0	0	0	11.4	0	0	10.75	0.175439851	48.52	F	78	glaucoma	11.4	0.552625225	1.55724115	561	126.25	88	69.5	20.98	37.12	37.77	INF	-0.0155277	0.049044962	28.51851852	1667
36	RE	lower	18	0	0	0	0	0	0	0	0	0	0	11.4	0	0	10.75	0.175439851	48.52	F	78	glaucoma	11.4	0.552625225	1.55724115	561	126.25	88	69.5	20.98	37.12	37.77	SUP	0.112979629	0.017578727	29.18518519	1667
37	LE	upper	22	2	0	3	2	1	1	0	0	0	20	19.6	25	-17.37868044	20.75	-5.017818998	43.36444444	F	74	suspect	13.2	0.418665643	1.25499004	477	99.75	69	54	10.63555556	30.16444444	22.61444444	INF	-0.15491431	0.024717671	29.85185185	2114
37	LE	lower	22	1	0	3	2	1	1	0	0	0	41	26.32	22.33333333	-11.07989688	20.14666667	-2.849034986	43.36444444	F	74	suspect	13.2	0.418665643	1.25499004	477	99.75	69	54	10.63555556	30.16444444	23.21777777	SUP	-0.076231183	0.00687082	30.7037037	2114
37	RE	upper	22	1	0	4	2	1	1	0	0	0	42.22222222	25.41111111	42.83333333	4.682692308	24.20666667	1.785156986	49.22666667	F	74	glaucoma	11.9	0.526672549	1.193733639	486	99.75	69	54	4.77333333	37.32666667	25.02	INF	-0.120780501	0.006470237	27.33333333	2114
37	RE	lower	22	3	1	4	2	2	1	0	0	0	61.6	31.612	64.83333333	-0.649684003	32.24666667	0.113276732	49.22666667	F	74	glaucoma	11.9	0.526672549	1.193733639	486	99.75	69	54	4.77333333	37.32666667	16.98	SUP	-0.191421643	0.001810876	2.703703704	2114
38	LE	upper	18	0	0	6	2	0	0	0	0	0	3.777777778	18.90888889	4.533333333	-0.01722366	19.25066667	-0.9963786	60.068	F	71	glaucoma	17.7	-0.798620589	1.483239697	608	117.2	86	70.4	10.332	42.368	40.81733333	INF	0	NA	25.59259259	1911
38	LE	lower	18	6	1	6	2	2	1	0	0	0	11.5	21.38	13.8	-7.167322167	22.216	-3.284410122	60.068	F	71	glaucoma	17.7	-0.798620589	1.483239697	608	117.2	86	70.4	10.332	42.368	37.852	SUP	-0.111078676	0.017248016	26.48148148	1911
38	RE	upper	18	0	0	1	1	0	0	0	0	0	32.44444444	28.68222222	31.13333333	14.96254806	28.36266667	3.802467421	59.52833333	F	71	glaucoma	18.3	-0.945274988	1.643167673	591	117.2	86	70.4	10.87166667	41.22833333	31.16566666	INF	-0.093786334	0.009472089	26.37037037	1911
38	RE	lower	18	1	0	1	1	1	1	0	0	0	48.5	33.82	51.46666667	9.939824851	34.86933333	2.195195995	59.52833333	F	71	glaucoma	18.3	-0.945274988	1.643167673	591	117.2	86	70.4	10.87166667	41.22833333	24.659	SUP	-0.164094303	0.018889302	23.66666667	1911
39	LE	upper	21	0	0	0	0	0	0	0	0	0	5.222222222	15.87111111	6.266666667	-3.890317756	15.80533333	-0.332714108	43.44444444	M	87	glaucoma	14.2	0.448882818	1.680773631	562	140.75	91	66	22.55555556	29.24444444	27.63911111	INF	0.79836702	0.003915268	20.55555556	2044
39	LE	lower	21	0	0	0	0	0	0	0	0	0	15.61111111	19.19555556	18.73333333	-11.28276277	19.79466667	-2.698296513	43.44444444	M	87	glaucoma	14.2	0.448882818	1.680773631	562	140.75	91	66	22.55555556	29.24444444	23.64977777	SUP	0.666878048	0.008617861	15.40740741	2044
39	RE	upper	21	0	0	0	0	0	0	0	0	0	42.05555556	27.85777778	47.13333333	4.409507522	29.28266667	1.274033997	45.99466667	M	87	suspect	14.4	-0.409222489	1.294217911	542	140.75	91	66	20.00533333	31.59466667	16.712	INF	0	NA	25.74074074	2044
39	RE	lower	21	0	0	0	0	0	0	0	0	0	0	14.4	0	0	14.2	-0.13700841	45.99466667	M	87	suspect	14.4	-0.409222489	1.294217911	542	140.75	91	66	20.00533333	31.59466667	31.79466667	SUP	-0.028430048	0.049712817	23.66666667	2044
40	LE	upper	20	0	0	0	0	0	0	0	0	0	49	29.38	48.13333333	-8.96204299	29.60266667	-4.253086075	59.14666667	M	66	glaucoma	13.7	-1.646596907	2.928310093	512	133.75	93	72	12.85333333	45.44666667	29.544	INF	-0.011073805	0.010508418	22.37037037	1834
40	LE	lower	20	0	0	0	0	0	0	0	0	0	38.05555556	25.87777778	17.2	-9.386601078	19.704	-4.388944663	59.14666667	M	66	glaucoma	13.7	-1.646596907	2.928310093	512	133.75	93	72	12.85333333	45.44666667	39.44266667	SUP	-0.251548555	0.015653592	27.44444444	1834
40	RE	upper	20	0	0	0	0	0	0	0	0	0	26.83333333	21.58666667	23.86666667	4.381787948	21.23733333	0.108736168	54.14	M	66	glaucoma	13	-1.509221129	2.669269563	499	133.75	93	72	17.86	41.14	32.90266667	INF	-0.054770722	0.027621182	19.92592593	1834
40	RE	lower	20	0	0	0	0	0	0	0	0	0	15.55555556	17.97777778	11.93333333	6.364758955	17.41866667	0.743286891	54.14	M	66	glaucoma	13	-1.509221129	2.669269563	499	133.75	93	72	17.86	41.14	36.72133333	SUP	0.91294544	0.009509677	12.11111111	1834
41	LE	upper	18	0	0	0	0	0	0	0	0	0	46.2	31.684	85	-59.47557471	44.2	-19.03218391	62.48666667	M	84	glaucoma	16.9	0.109488746	0.223606798	569	110	80	65	2.51333333	45.58666667	18.28666667	INF	-0.145879242	0.002080018	26.55555556	1856
41	LE	lower	18	0	0	0	0	0	0	0	0	0	10.91666667	20.39333333	14.55555556	-8.813902852	21.32444444	-2.618603809	62.48666667	M	84	glaucoma	16.9	0.109488746	0.223606798	569	110	80	65	2.51333333	45.58666667	41.16222223	SUP	-0.037222397	0.019891051	2.37037037	1856
41	RE	upper	18	0	0	2	2	0	0	0	0	0	22	20.64	51.33333333	NA	32.42666667	NA	41.18	M	84	glaucoma	13.6	0.232738866	4.491658936	520	110	80	65	23.82	27.58	8.75333333	INF	-0.274182626	0.02432417	26.37037037	1856
41	RE	lower	18	2	0	2	2	1	1	0	0	0	27.11111111	22.27555556	40.66666667	20.43764988	30.51333333	3.91235012	41.18	M	84	glaucoma	13.6	0.232738866	4.491658936	520	110	80	65	23.82	27.58	10.66666667	SUP	-1.876218218	0.002845749	19.74074074	1856
42	LE	upper	18	5	1	7	2	2	1	0	0	0	19.55555556	18.25777778	23.46666667	-2.824891195	19.50933333	-0.721454316	47.73333333	F	87	glaucoma	12	0.165802125	0.353553391	504	151.6	104	79.6	31.86666667	35.73333333	28.224	INF	-0.351963622	0.007821457	26.74074074	2086
42	LE	lower	18	2	0	7	2	2	1	0	0	0	43.5	25.92	52.2	-11.58746924	28.704	-3.525479292	47.73333333	F	87	glaucoma	12	0.165802125	0.353553391	504	151.6	104	79.6	31.86666667	35.73333333	19.02933333	SUP	-0.09854199	0.031663928	22.14814815	2086
42	RE	upper	18	0	0	0	0	0	0	0	0	0	103.0555556	43.77777779	107.4666667	3.661527861	45.18933333	0.923371314	63.68533333	F	87	glaucoma	10.8	0.007454669	0.273861279	509	151.6	104	79.6	15.91466667	52.88533333	18.496	INF	0.136336473	0.011626842	11.48148148	2086
42	RE	lower	18	0	0	0	0	0	0	0	0	0	119.8333333	49.14666666	134.4	-14.27903325	53.808	-4.817608242	63.68533333	F	87	glaucoma	10.8	0.007454669	0.273861279	509	151.6	104	79.6	15.91466667	52.88533333	9.87733333	SUP	-0.07201213	0.028606329	0.333333333	2086
43	LE	upper	23	0	0	0	0	0	0	0	0	0	7.5	15.4	9	-8.719008536	15.88	-1.999521495	61.59733333	F	64	glaucoma	13	0.536883469	0.935414347	502	Na	Na	Na	NA	48.59733333	45.71733333	INF	0	NA	29.33333333	1860
43	LE	lower	23	0	0	0	0	0	0	0	0	0	4.055555556	14.29777778	4.866666667	-4.714723134	14.55733333	-0.718150167	61.59733333	F	64	glaucoma	13	0.536883469	0.935414347	502	Na	Na	Na	NA	48.59733333	47.04	SUP	0.086545296	0.019600095	16.66666667	1860
43	RE	upper	23	1	0	1	1	1	1	0	0	0	1.888888889	15.30444444	2.266666667	-2.195898446	15.72533333	-0.984055911	50.19866667	F	64	glaucoma	14.7	-0.095723002	0.570087713	479	Na	Na	Na	NA	35.49866667	34.47333334	INF	0	NA	29.7037037	1860
43	RE	lower	23	0	0	1	1	0	0	0	0	0	1.277777778	15.10888889	1.533333333	-1.485460714	15.49066667	-0.756715837	50.19866667	F	64	glaucoma	14.7	-0.095723002	0.570087713	479	Na	Na	Na	NA	35.49866667	34.708	SUP	0	NA	26.51851852	1860
44	LE	upper	21	0	0	0	0	0	0	1	0	1	30.33333333	24.70666667	36.4	-27.12911448	26.648	-9.327911405	57.304	F	80	glaucoma	15	-0.87871322	2.031009601	508	100	73	60	2.696	42.304	30.656	INF	-0.031524974	0.017661638	23.40740741	1804
44	LE	lower	21	0	0	0	0	0	0	1	0	1	96.33333333	45.82666667	96.33333333	NA	44.82666667	NA	57.304	F	80	glaucoma	15	-0.87871322	2.031009601	508	100	73	60	2.696	42.304	12.47733333	SUP	-0.18388731	0.035017101	5.888888889	1804
44	RE	upper	21	0	0	0	0	0	0	1	0	1	73.05555556	39.27777778	79.33333333	1.071413488	41.38666667	-0.091820946	54.15066667	F	80	glaucoma	15.9	-0.776206435	2.043281674	508	100	73	60	5.84933333	38.25066667	12.764	INF	-0.221679011	0.021643937	26.44444444	1804
44	RE	lower	21	0	0	0	0	0	0	1	0	1	65.72222222	36.93111111	75.26666667	-2.302509638	40.08533333	-1.171476346	54.15066667	F	80	glaucoma	15.9	-0.776206435	2.043281674	508	100	73	60	5.84933333	38.25066667	14.06533334	SUP	-0.305823154	0.012809309	17.33333333	1804
45	LE	upper	22	0	0	0	0	0	0	0	0	0	176.8888889	74.70444445	162.1666667	-15.42385445	68.39333333	-3.951132075	74.52	F	68	glaucoma	18.1	0.847237564	1.083974169	540	110	83	70	-4.52	56.42	6.12666667	INF	-0.121238293	0.014417951	19.55555556	1906
45	LE	lower	22	0	0	0	0	0	0	0	0	0	180.6666667	75.91333334	167.8333333	-4.266172507	70.20666667	-0.380673854	74.52	F	68	glaucoma	18.1	0.847237564	1.083974169	540	110	83	70	-4.52	56.42	4.31333333	SUP	-0.031643226	0.018116084	24.92592593	1906
45	RE	upper	22	0	0	0	0	0	0	0	0	0	73.5	42.72	72.11111111	-34.83277889	41.07555556	-9.051060885	51.21111111	F	68	glaucoma	19.2	1.996584802	2.464751509	517	110	83	70	18.78888889	32.01111111	10.13555555	INF	-0.442052346	0.013529876	26.18518519	1906
45	RE	lower	22	0	0	0	0	0	0	0	0	0	82.08333333	45.46666667	71.77777778	-33.86178136	40.96888889	-8.740341673	51.21111111	F	68	glaucoma	19.2	1.996584802	2.464751509	517	110	83	70	18.78888889	32.01111111	10.24222222	SUP	-0.061413317	0.01926608	29.25925926	1906
46	LE	upper	20	0	0	0	0	0	0	1	0	1	0	15.5	0	0	16	-1.589924534	47.38444444	F	74	glaucoma	15.5	-0.868648956	2.423839929	531	117.25	79	59.5	12.11555556	31.88444444	31.38444444	INF	0	NA	25.7037037	1974
46	LE	lower	20	0	0	0	0	0	0	1	0	1	11.2	19.084	14	4.75142832	20.48	-0.069467472	47.38444444	F	74	glaucoma	15.5	-0.868648956	2.423839929	531	117.25	79	59.5	12.11555556	31.88444444	26.90444444	SUP	0.14930928	0.021280215	27	1974
46	RE	upper	20	3	1	3	2	2	1	1	0	1	0	15.7	0	0	16.25	-1.587631374	45.99166667	F	74	glaucoma	15.7	-0.696136186	2.167948339	526	117.25	79	59.5	13.50833333	30.29166667	29.74166667	INF	0.15139566	0.030861189	25.44444444	1974
46	RE	lower	20	0	0	3	2	0	0	1	0	1	0	15.7	0	0	16.25	-1.587631374	45.99166667	F	74	glaucoma	15.7	-0.696136186	2.167948339	526	117.25	79	59.5	13.50833333	30.29166667	29.74166667	SUP	0.117517281	0.016070639	24.33333333	1974
47	RE	upper	15	0	0	0	0	0	0	0	0	0	70.77777778	35.24888889	67.53333333	11.11805468	34.21066667	3.750351294	59.68266667	M	52	glaucoma	12.6	-0.180458226	0.651920241	522	109	80	65.4	5.71733333	47.08266667	25.472	INF	0	NA	14.07407407	1729
47	RE	lower	15	0	0	0	0	0	0	0	0	0	80.88888889	38.48444444	77.13333333	4.028533282	37.28266667	1.481704446	59.68266667	M	52	glaucoma	12.6	-0.180458226	0.651920241	522	109	80	65.4	5.71733333	47.08266667	22.4	SUP	-0.21008684	0.0268333	21.40740741	1729
48	LE	upper	22	0	0	0	0	0	0	0	0	0	40.41666667	30.13333333	40.41666667	0.105820501	29.93333333	-0.300435171	69.54166667	F	86	glaucoma	17.2	-0.445124646	0.974679434	497	149	100	76	6.45833333	52.34166667	39.60833334	INF	-0.004385888	0.022404379	26.2962963	1865
48	LE	lower	22	0	0	0	0	0	0	0	0	0	17.08333333	22.66666667	17.08333333	-17.40223949	22.46666667	-5.903014369	69.54166667	F	86	glaucoma	17.2	-0.445124646	0.974679434	497	149	100	76	6.45833333	52.34166667	47.075	SUP	-0.06351516	0.013690624	9.814814815	1865
48	RE	upper	22	0	0	0	0	0	0	0	0	0	61.08333333	35.34666667	61.08333333	-16.59177479	35.29666667	-6.179543106	63.23333333	F	86	glaucoma	15.8	-0.49703384	1.151086443	495	149	100	76	12.76666667	47.43333333	27.93666666	INF	0.099161965	0.006158195	25.51851852	1865
48	RE	lower	22	0	0	0	0	0	0	0	0	0	63.71428571	36.18857143	64.41666667	-19.98733372	36.36333333	-7.266121963	63.23333333	F	86	glaucoma	15.8	-0.49703384	1.151086443	495	149	100	76	12.76666667	47.43333333	26.87	SUP	-0.074883723	0.014608003	19.25925926	1865
49	LE	upper	25	4	1	4	2	2	1	0	0	0	40.83333333	28.66666667	49	-36.58879755	31.88	-12.91845233	63.984	M	78	glaucoma	15.6	-1.610810927	2.770379035	607	156	103	77	13.016	48.384	32.104	INF	-0.055851804	0.013804087	26.25925926	1820
49	LE	lower	25	0	0	4	2	0	0	0	0	0	20	22	24	-11.74545042	23.88	-4.968581247	63.984	M	78	glaucoma	15.6	-1.610810927	2.770379035	607	156	103	77	13.016	48.384	40.104	SUP	-0.071040132	0.044328243	28.37037037	1820
49	RE	upper	25	6	1	15	2	2	1	0	0	0	0	20.2	0	0	21	-1.200337416	55.66	M	78	glaucoma	20.2	-2.012466533	3.546124645	583	156	103	77	21.34	35.46	34.66	INF	-0.031029769	0.003980452	25.25925926	1820
49	RE	lower	25	9	1	15	2	2	1	0	0	0	3.352941176	21.27294118	0	0	20.25	-0.945828652	55.66	M	78	glaucoma	20.2	-2.012466533	3.546124645	583	156	103	77	21.34	35.46	35.41	SUP	-0.395875957	0.012735696	26.37037037	1820
50	LE	upper	22	0	0	0	0	0	0	0	0	0	14	24.78	8.5	-8.399967883	24.22	-1.671922774	59.98	F	73	glaucoma	20.3	0.170243172	2.706473721	600	140	90	65	5.02	39.68	35.76	INF	0.034783415	0.042352094	21.88888889	2004
50	LE	lower	22	0	0	0	0	0	0	0	0	0	7.722222222	22.77111111	9.266666667	-8.890940655	23.56533333	-1.519389646	59.98	F	73	glaucoma	20.3	0.170243172	2.706473721	600	140	90	65	5.02	39.68	36.41466667	SUP	-0.019598556	0.020024318	26.14814815	2004
50	RE	upper	22	0	0	0	0	0	0	0	0	0	0	19.4	0	0	19.4	1.439000644	50.952	F	73	glaucoma	19.4	0.618709973	1.850675552	594	140	90	65	14.048	31.552	31.552	INF	-0.117822765	0.007613344	30.48148148	2004
50	RE	lower	22	0	0	0	0	0	0	0	0	0	0	19.4	0	0	19.4	1.439000644	50.952	F	73	glaucoma	19.4	0.618709973	1.850675552	594	140	90	65	14.048	31.552	31.552	SUP	0	NA	30.48148148	2004
51	LE	upper	18	0	0	9	2	0	0	0	0	0	35.25	25.28	35.25	17.27600662	26.53	4.769481053	62.83333333	F	61	suspect	14	0.215879067	NA	509	121.5	82	62.25	-0.58333333	48.83333333	36.30333333	INF	-0.069462	0.003188867	29	1498
51	LE	lower	18	9	1	9	2	2	1	0	0	0	32.83333333	24.50666667	32.83333333	18.02247527	25.75666667	5.008351023	62.83333333	F	61	suspect	14	0.215879067	NA	509	121.5	82	62.25	-0.58333333	48.83333333	37.07666666	SUP	-0.070513654	0.016729197	27.81481481	1498
51	RE	upper	18	0	0	12	2	0	0	0	0	0	35.91666667	25.55333333	35.91666667	6.20132616	25.99333333	0.569845648	56.20666667	F	61	glaucoma	14.06	-0.140962678	NA	509	121.5	82	62.25	6.04333333	42.14666667	30.21333334	INF	0.019179531	0.045576763	29.66666667	1498
51	RE	lower	18	12	1	12	2	2	1	0	0	0	135	57.26	170	0	68.9	-1.414578723	56.20666667	F	61	glaucoma	14.06	-0.140962678	NA	509	121.5	82	62.25	6.04333333	42.14666667	-12.69333333	SUP	-0.458974524	0.026153072	27.62962963	1498
52	LE	upper	21	0	0	0	0	0	0	1	0	1	0	16.5	0	0	16.2	0.485409595	66.46266667	F	78	glaucoma	16.5	0.480423218	0.935414347	531	145	102	80	13.53733333	49.96266667	50.26266667	INF	-0.05187195	0.033047859	28.66666667	1857
52	LE	lower	21	0	0	0	0	0	0	1	0	1	0	16.5	0	0	16.2	0.485409595	66.46266667	F	78	glaucoma	16.5	0.480423218	0.935414347	531	145	102	80	13.53733333	49.96266667	50.26266667	SUP	-0.046752772	0.019099429	27.14814815	1857
52	RE	upper	21	0	0	2	2	0	0	1	0	1	38.16666667	28.11333333	45.8	-35.11308538	30.256	-10.84518302	59.24933333	F	78	glaucoma	15.9	0.531604633	0.961769203	533	145	102	80	20.75066667	43.34933333	28.99333333	INF	0	NA	26.11111111	1857
52	RE	lower	21	2	0	2	2	2	1	1	0	1	0	15.9	0	0	15.6	0.391004302	59.24933333	F	78	glaucoma	15.9	0.531604633	0.961769203	533	145	102	80	20.75066667	43.34933333	43.64933333	SUP	0	NA	24.33333333	1857
53	LE	upper	22	0	0	0	0	0	0	0	0	0	13.66666667	17.77333333	16.4	-16.03490883	18.448	-4.17812237	48.984	F	81	glaucoma	13.4	0.407570909	1.74642492	482	100	67	50	1.016	35.584	30.536	INF	-0.452150804	0.001496456	28.22222222	1920
53	LE	lower	22	0	0	0	0	0	0	0	0	0	11.55555556	17.09777778	13.86666667	-5.536730869	17.63733333	-0.818705423	48.984	F	81	glaucoma	13.4	0.407570909	1.74642492	482	100	67	50	1.016	35.584	31.34666667	SUP	-0.221693624	0.025421984	17.88888889	1920
53	RE	upper	22	0	0	0	0	0	0	0	0	0	33.22222222	23.33111111	39.86666667	-4.105562262	25.15733333	-0.526238209	55.81466667	F	81	glaucoma	12.7	0.270790807	1.753567792	479	100	67	50	-5.81466667	43.11466667	30.65733334	INF	-0.540078727	0.00369696	29.2962963	1920
53	RE	lower	22	0	0	0	0	0	0	0	0	0	38.88888889	25.14444444	46.66666667	-6.340826388	27.33333333	-1.241522729	55.81466667	F	81	glaucoma	12.7	0.270790807	1.753567792	479	100	67	50	-5.81466667	43.11466667	28.48133334	SUP	-0.180771923	0.0084774	25.7037037	1920
54	LE	upper	22	0	0	0	0	0	0	0	0	0	22.83333333	20.00666667	27.4	8.981778654	21.168	2.776842295	51.905	M	50	glaucoma	12.7	-0.146345519	0.670820393	522	92	64	49.66666667	-2.23833333	39.205	30.737	INF	0.076964549	0.027358764	8.777777778	1904
54	LE	lower	22	0	0	0	0	0	0	0	0	0	8.333333333	15.36666667	10	-9.626125189	15.6	-3.177686935	51.905	M	50	glaucoma	12.7	-0.146345519	0.670820393	522	92	64	49.66666667	-2.23833333	39.205	36.305	SUP	-0.139709572	0.019581067	11.03703704	1904
54	RE	upper	22	0	0	0	0	0	0	0	0	0	10.38888889	15.82444444	12.46666667	-1.126481612	16.38933333	-1.033237256	47.52222222	M	50	glaucoma	12.5	-0.676670424	1.274754878	548	92	64	49.66666667	2.14444445	35.02222222	31.13288889	INF	-0.066065097	0.025404498	25.96296296	1904
54	RE	lower	22	0	0	0	0	0	0	0	0	0	6.888888889	14.70444444	8.266666667	7.898869171	15.04533333	1.854874994	47.52222222	M	50	glaucoma	12.5	-0.676670424	1.274754878	548	92	64	49.66666667	2.14444445	35.02222222	32.47688889	SUP	-0.10455174	0.003306761	15.62962963	1904
55	LE	upper	22	0	0	0	0	0	0	1	0	1	15.58333333	16.58666667	15.58333333	-16.86580392	16.23666667	-4.736516632	50.46	M	85	glaucoma	11.6	0.334566246	1.083974169	511	135	89	66	15.54	38.86	34.22333333	INF	0	NA	21.37037037	1747
55	LE	lower	22	0	0	0	0	0	0	1	0	1	4.363636364	12.99636364	0	0	11.33333333	1.318564542	50.46	M	85	glaucoma	11.6	0.334566246	1.083974169	511	135	89	66	15.54	38.86	39.12666667	SUP	0	NA	20.14814815	1747
55	RE	upper	22	0	0	2	2	0	0	1	0	1	12.41666667	18.27333333	12.41666667	-13.43852826	18.22333333	-3.827706929	40.05333333	M	85	glaucoma	14.3	0.331090801	0.670820393	511	135	89	66	25.94666667	25.75333333	21.83	INF	0	NA	21.96296296	1747
55	RE	lower	22	2	0	2	2	1	1	1	0	1	8.666666667	17.07333333	8.666666667	-9.379912343	17.02333333	-2.528949835	40.05333333	M	85	glaucoma	14.3	0.331090801	0.670820393	511	135	89	66	25.94666667	25.75333333	23.03	SUP	-1.190514995	0.008168859	14.07407407	1747
56	LE	upper	22	1	0	1	1	1	1	0	0	0	0	14.9	0	0	13.5	-0.322089947	57.10888889	F	74	glaucoma	14.9	-0.889587565	1.816590212	587	120	87	70	12.89111111	42.20888889	43.60888889	INF	-0.188668294	0.018854641	28.59259259	1883
56	LE	lower	22	0	0	1	1	0	0	0	0	0	12.33333333	18.84666667	16.44444444	-9.151756867	19.92888889	-3.750085752	57.10888889	F	74	glaucoma	14.9	-0.889587565	1.816590212	587	120	87	70	12.89111111	42.20888889	37.18	SUP	-0.774252688	0.003021303	15.88888889	1883
56	RE	upper	22	4	1	4	2	2	1	0	0	0	0	18.1	0	0	18.66666667	-1.510497579	56.55777778	F	74	glaucoma	18.1	-1.476438406	2.50998008	603	120	87	70	13.44222222	38.45777778	37.89111111	INF	-0.237084435	0.018474079	28.33333333	1883
56	RE	lower	22	0	0	4	2	0	0	0	0	0	0	18.1	0	0	18.66666667	-1.510497579	56.55777778	F	74	glaucoma	18.1	-1.476438406	2.50998008	603	120	87	70	13.44222222	38.45777778	37.89111111	SUP	-0.160998489	0.014726263	28.07407407	1883
57	LE	upper	20	1	0	1	1	1	1	0	0	0	48.75	30.8	56.66666667	-44.43876858	33.46666667	-14.10388843	80.78	F	72	glaucoma	15.2	0.03485387	0.447213595	518	Na	Na	Na	NA	65.58	47.31333333	INF	-0.079636501	0.039081408	29.66666667	1927
57	LE	lower	20	0	0	1	1	0	0	0	0	0	48.75	30.8	56.66666667	-44.43876858	33.46666667	-14.10388843	80.78	F	72	glaucoma	15.2	0.03485387	0.447213595	518	Na	Na	Na	NA	65.58	47.31333333	SUP	-0.0716677	0.04227501	30.03703704	1927
57	RE	upper	20	0	0	0	0	0	0	0	0	0	17.33333333	23.54666667	23.11111111	-18.12404679	25.72888889	-4.870594408	61.15333333	F	72	glaucoma	18	0.587719152	1	515	Na	Na	Na	NA	43.15333333	35.42444444	INF	-0.034256321	0.007529492	30	1927
57	RE	lower	20	0	0	0	0	0	0	0	0	0	0	18	0	NA	18	NA	61.15333333	F	72	glaucoma	18	0.587719152	1	515	Na	Na	Na	NA	43.15333333	43.15333333	SUP	0	NA	29.2962963	1927
58	LE	upper	19	0	0	1	1	0	0	0	0	0	65.05555556	33.91777778	55.33333333	-15.1015767	30.30666667	-3.960594446	58.96666667	M	78	glaucoma	13.1	0.738514302	1.387443693	491	106	73	56	-2.96666667	45.86666667	28.66	INF	0.005682988	0.00769117	26.96296296	2030
58	LE	lower	19	1	0	1	1	1	1	0	0	0	94.83333333	43.44666667	89.6	14.26719333	41.272	5.437411962	58.96666667	M	78	glaucoma	13.1	0.738514302	1.387443693	491	106	73	56	-2.96666667	45.86666667	17.69466667	SUP	-0.075947526	0.004590182	12.74074074	2030
58	RE	upper	19	0	0	0	0	0	0	0	0	0	51.11111111	26.05555556	72.13333333	1.786037764	32.48266667	1.00426218	50.61733333	M	78	glaucoma	9.7	0.387873927	0.758287544	517	106	73	56	5.38266667	40.91733333	18.13466666	INF	0.008956899	0.028624142	24.96296296	2030
58	RE	lower	19	0	0	0	0	0	0	0	0	0	79.33333333	35.08666667	75.06666667	-2.434546552	33.42133333	-0.346324801	50.61733333	M	78	glaucoma	9.7	0.387873927	0.758287544	517	106	73	56	5.38266667	40.91733333	17.196	SUP	-0.111995134	0.015766958	7.259259259	2030
59	LE	upper	21	0	0	2	2	0	0	0	0	0	0	15.3	0	0	15.75	-0.54471439	70.36	F	81	glaucoma	15.3	-0.976604278	1.955760722	464	133.75	89	66.75	-3.61	55.06	54.61	INF	-0.040157025	0.044261336	27.81481481	2058
59	LE	lower	21	2	0	2	2	2	1	0	0	0	18.13333333	21.10266667	3.5	-2.571558631	16.87	-1.367613152	70.36	F	81	glaucoma	15.3	-0.976604278	1.955760722	464	133.75	89	66.75	-3.61	55.06	53.49	SUP	-0.079235036	0.022061014	25	2058
59	RE	upper	21	0	0	1	1	0	0	0	0	0	11.06666667	18.34133333	1.416666667	1.022922953	15.70333333	0.05497815	64.00166667	F	81	glaucoma	14.8	-0.94361089	2.196588264	489	133.75	89	66.75	2.74833333	49.20166667	48.29833334	INF	-0.033596813	0.012367797	28.33333333	2058
59	RE	lower	21	1	0	1	1	1	1	0	0	0	121.8666667	53.79733334	135.8333333	-33.88207956	58.71666667	-11.11462265	64.00166667	F	81	glaucoma	14.8	-0.94361089	2.196588264	489	133.75	89	66.75	2.74833333	49.20166667	5.285	SUP	-0.035495251	0.016575009	25.14814815	2058
60	LE	upper	23	0	0	0	0	0	0	0	0	0	0	13.5	0	0	13.75	0.556281091	62.94833333	F	69	glaucoma	13.5	0.348921656	1.060660172	526	116	78	59.5	-3.44833333	49.44833333	49.19833333	INF	-0.004709513	0.033015778	23.77777778	2198
60	LE	lower	23	0	0	0	0	0	0	0	0	0	0	13.5	0	0	13.75	0.556281091	62.94833333	F	69	glaucoma	13.5	0.348921656	1.060660172	526	116	78	59.5	-3.44833333	49.44833333	49.19833333	SUP	-0.134201685	0.015566173	25.22222222	2198
60	RE	upper	23	0	0	2	2	0	0	0	0	0	3.4	15.288	4.083333333	2.614025336	15.80666667	1.475467671	56.845	F	69	glaucoma	14.2	0.589726024	1.440486029	529	116	78	59.5	2.655	42.645	41.03833333	INF	-0.014702023	0.04981775	21.22222222	2198
60	RE	lower	23	2	0	2	2	2	1	0	0	0	0	14.2	0	0	14.5	0.638979564	56.845	F	69	glaucoma	14.2	0.589726024	1.440486029	529	116	78	59.5	2.655	42.645	42.345	SUP	-0.648132285	0.007644165	20.14814815	2198
61	LE	upper	20	0	0	0	0	0	0	0	0	0	57.77777778	32.68888889	41.53333333	-10.02027903	27.29066667	-2.772110284	54.41333333	F	75	suspect	14.2	0.388226236	1.095445115	517	121.75	80	59	4.58666667	40.21333333	27.12266666	INF	-0.013576658	0.024144485	31.14814815	2002
61	LE	lower	20	0	0	0	0	0	0	0	0	0	62.83333333	34.30666667	38.06666667	-10.43293909	26.18133333	-2.904161502	54.41333333	F	75	suspect	14.2	0.388226236	1.095445115	517	121.75	80	59	4.58666667	40.21333333	28.232	SUP	-0.141191345	0.015675285	30.85185185	2002
61	RE	upper	20	0	0	0	0	0	0	0	0	0	18.05555556	18.47777778	21.66666667	9.869050785	19.53333333	3.310732207	48.39066667	F	75	glaucoma	12.7	-0.103466666	1.204159458	515	121.75	80	59	10.60933333	35.69066667	28.85733334	INF	0	NA	31.18518519	2002
61	RE	lower	20	0	0	0	0	0	0	0	0	0	49.72222222	28.61111111	33.13333333	16.94922747	23.20266667	5.576388748	48.39066667	F	75	glaucoma	12.7	-0.103466666	1.204159458	515	121.75	80	59	10.60933333	35.69066667	25.188	SUP	-0.347633814	0.030872161	20.33333333	2002
62	LE	upper	20	0	0	8	2	0	0	0	0	0	0	13.8	0	0	13.25	-0.325135303	52.45166667	F	87	glaucoma	13.8	-0.150604172	0.570087713	506	120	90	75	22.54833333	38.65166667	39.20166667	INF	-0.291450935	0.004104722	28.51851852	1877
62	LE	lower	20	8	1	8	2	2	1	0	0	0	0	13.8	0	0	13.25	-0.325135303	52.45166667	F	87	glaucoma	13.8	-0.150604172	0.570087713	506	120	90	75	22.54833333	38.65166667	39.20166667	SUP	-0.469577193	0.00688905	26.81481481	1877
62	RE	upper	20	0	0	0	0	0	0	0	0	0	0	13.6	0	0	13.25	0.095374934	52.06	F	87	suspect	13.6	-0.149635211	0.418330013	502	120	90	75	22.94	38.46	38.81	INF	-0.22274803	0.019189026	28.77777778	1877
62	RE	lower	20	0	0	0	0	0	0	0	0	0	0	13.6	0	0	13.25	0.095374934	52.06	F	87	suspect	13.6	-0.149635211	0.418330013	502	120	90	75	22.94	38.46	38.81	SUP	-0.316795948	0.019016232	26.62962963	1877
63	LE	upper	18	0	0	4	2	0	0	0	0	0	26.16666667	25.77333333	31.4	3.829275382	28.048	0.654167659	61.66666667	M	82	suspect	17.4	-0.114634024	0.961769203	534	126.8	90	71.4	9.73333333	44.26666667	33.61866667	INF	-0.151319282	0.020225417	29.59259259	1820
63	LE	lower	18	4	1	4	2	2	1	0	0	0	16	22.52	19.2	-4.785478089	24.144	-2.102553452	61.66666667	M	82	suspect	17.4	-0.114634024	0.961769203	534	126.8	90	71.4	9.73333333	44.26666667	37.52266667	SUP	-0.187725083	0.017582862	28.37037037	1820
63	RE	upper	18	4	1	8	2	2	1	0	0	0	63.77777778	37.70888889	50.4	3.900183026	34.728	-1.034379697	63.48666667	M	82	glaucoma	17.3	-0.871376155	2.413503677	537	126.8	90	71.4	7.91333333	46.18666667	28.75866667	INF	-0.196097627	0.012038006	29.25925926	1820
63	RE	lower	18	4	1	8	2	2	1	0	0	0	0	17.3	0	0	18.6	-2.282438265	63.48666667	M	82	glaucoma	17.3	-0.871376155	2.413503677	537	126.8	90	71.4	7.91333333	46.18666667	44.88666667	SUP	-0.07626585	0.00415759	25.55555556	1820
64	LE	upper	18	0	0	0	0	0	0	1	0	1	0	19.8	0	0	19.2	0.762048961	64.17333333	F	63	suspect	19.8	1.03751257	2.334523506	594	125	81	59	-5.17333333	44.37333333	44.97333333	INF	-0.014654358	0.039687601	28.03703704	1974
64	LE	lower	18	0	0	0	0	0	0	1	0	1	0	19.8	0	0	19.2	0.762048961	64.17333333	F	63	suspect	19.8	1.03751257	2.334523506	594	125	81	59	-5.17333333	44.37333333	44.97333333	SUP	-0.105022587	0.020497871	25.81481481	1974
64	RE	upper	18	0	0	0	0	0	0	1	0	1	0	17.5	0	0	17	-0.542884484	58.22533333	F	63	glaucoma	17.5	0.392083239	2.872281323	588	125	81	59	0.77466667	40.72533333	41.22533333	INF	-0.051975502	0.001844881	27.55555556	1974
64	RE	lower	18	0	0	0	0	0	0	1	0	1	0	17.5	0	0	17	-0.542884484	58.22533333	F	63	glaucoma	17.5	0.392083239	2.872281323	588	125	81	59	0.77466667	40.72533333	41.22533333	SUP	-0.016133894	0.031943044	23.44444444	1974
65	LE	upper	18	0	0	0	0	0	0	0	0	0	0	13.6	0	0	13.8	0.112566002	50.63466667	F	61	glaucoma	13.6	0.176331715	1.083974169	544	103.8	75	60.4	9.76533333	37.03466667	36.83466667	INF	0.554047459	0.009350569	22.40740741	2030
65	LE	lower	18	0	0	0	0	0	0	0	0	0	0.944444444	13.90222222	1.133333333	-0.978391592	14.16266667	-0.200519307	50.63466667	F	61	glaucoma	13.6	0.176331715	1.083974169	544	103.8	75	60.4	9.76533333	37.03466667	36.472	SUP	0	NA	28.7037037	2030
65	RE	upper	18	0	0	0	0	0	0	0	0	0	131.1111111	55.85555555	147.3333333	8.75585648	61.14666667	2.909234712	53.516	F	61	glaucoma	13.9	0.448311998	1.47478812	540	103.8	75	60.4	6.884	39.616	-7.63066667	INF	-0.064484026	0.017677897	30.66666667	2030
65	RE	lower	18	0	0	0	0	0	0	0	0	0	0	13.9	0	0	14	0.107360638	53.516	F	61	glaucoma	13.9	0.448311998	1.47478812	540	103.8	75	60.4	6.884	39.616	39.516	SUP	0	NA	31	2030
66	LE	upper	21	2	0	2	2	2	1	0	0	0	0	15.8	0	0	15.6	0.715453672	53.70933333	F	66	suspect	15.8	1.004310661	1.89076704	540	115	85	70	16.29066667	37.90933333	38.10933333	INF	-0.097265982	0.027214552	30.44444444	1920
66	LE	lower	21	0	0	2	2	0	0	0	0	0	0	15.8	0	0	15.6	0.715453672	53.70933333	F	66	suspect	15.8	1.004310661	1.89076704	540	115	85	70	16.29066667	37.90933333	38.10933333	SUP	0	NA	30.22222222	1920
66	RE	upper	21	0	0	11	2	0	0	0	0	0	106.2222222	47.4911111	110.8333333	-19.62636612	48.46666667	-8.276338798	48.23066667	F	66	glaucoma	13.5	0.69860781	1.541103501	549	115	85	70	21.76933333	34.73066667	-0.236	INF	-0.007424766	0.019268707	29.62962963	1920
66	RE	lower	21	11	1	11	2	2	1	0	0	0	77.11111111	38.17555556	119.0666667	6.026744793	51.70133333	2.644012006	48.23066667	F	66	glaucoma	13.5	0.69860781	1.541103501	549	115	85	70	21.76933333	34.73066667	-3.47066666	SUP	-0.017249756	0.029855441	28.22222222	1920
67	LE	upper	21	6	1	7	2	2	1	0	0	0	13.11111111	14.39555556	15.73333333	7.127817853	15.03466667	2.471860332	48.92	F	75	glaucoma	10.2	0.390487215	0.670820393	568	109.4	85	72.2	23.28	38.72	33.88533333	INF	0.153448706	0.022914217	19.77777778	1926
67	LE	lower	21	1	0	7	2	1	1	0	0	0	15.16666667	15.05333333	18.2	2.870675951	15.824	1.109574924	48.92	F	75	glaucoma	10.2	0.390487215	0.670820393	568	109.4	85	72.2	23.28	38.72	33.096	SUP	0	NA	27.07407407	1926
67	RE	upper	21	16	1	16	2	2	1	0	0	0	35.66666667	21.51333333	42.8	-22.70180579	23.696	-7.091119483	47.94533333	F	75	glaucoma	10.1	0.28898576	0.741619849	557	109.4	85	72.2	24.25466667	37.84533333	24.24933333	INF	0.115717532	0.017819084	26.77777778	1926
67	RE	lower	21	0	0	16	2	0	0	0	0	0	5.722222222	11.93111111	6.866666667	-0.735919862	12.19733333	-0.062035987	47.94533333	F	75	glaucoma	10.1	0.28898576	0.741619849	557	109.4	85	72.2	24.25466667	37.84533333	35.748	SUP	-0.243173113	0.027373269	21.51851852	1926
68	LE	upper	17	0	0	0	0	0	0	1	0	1	0	13.8	0	0	13.6	-0.256297184	59.00533333	M	83	glaucoma	13.8	-0.190013429	1.350925609	535	123.8	81	59.2	0.19466667	45.20533333	45.40533333	INF	-0.099522853	0.026447805	25.25925926	1946
68	LE	lower	17	0	0	0	0	0	0	1	0	1	79.46666667	39.22933333	99.33333333	-39.43452725	45.28666667	-13.41283018	59.00533333	M	83	glaucoma	13.8	-0.190013429	1.350925609	535	123.8	81	59.2	0.19466667	45.20533333	13.71866666	SUP	0.041183161	0.04437791	21.2962963	1946
68	RE	upper	17	0	0	0	0	0	0	1	0	1	0	15	0	0	14.6	0.24745935	51.54333333	M	83	glaucoma	15	0.269553934	0.790569415	574	123.8	81	59.2	7.65666667	36.54333333	36.94333333	INF	-0.107347157	0.007849737	28.81481481	1946
68	RE	lower	17	0	0	0	0	0	0	1	0	1	0	15	0	0	14.6	0.24745935	51.54333333	M	83	glaucoma	15	0.269553934	0.790569415	574	123.8	81	59.2	7.65666667	36.54333333	36.94333333	SUP	-0.047269776	0.028551512	27.88888889	1946
69	LE	upper	19	0	0	0	0	0	0	0	0	0	0	12.3	0	0	11.75	0.45366074	51.15833333	F	74	glaucoma	12.3	0.872106074	1.643167673	472	112.4	78	60.6	9.44166667	38.85833333	39.40833333	INF	-0.100255888	0.016403865	28.74074074	1981
69	LE	lower	19	0	0	0	0	0	0	0	0	0	0	12.3	0	0	11.75	0.45366074	51.15833333	F	74	glaucoma	12.3	0.872106074	1.643167673	472	112.4	78	60.6	9.44166667	38.85833333	39.40833333	SUP	-0.284837265	0.018945632	9.444444444	1981
69	RE	upper	19	0	0	1	1	0	0	0	0	0	0	14.7	0	0	14.5	0.34290076	46.005	F	74	glaucoma	14.7	0.628120225	1.204159458	481	112.4	78	60.6	14.595	31.305	31.505	INF	-0.128961019	0.008453705	28.18518519	1981
69	RE	lower	19	1	0	1	1	1	1	0	0	0	0	14.7	0	0	14.5	0.34290076	46.005	F	74	glaucoma	14.7	0.628120225	1.204159458	481	112.4	78	60.6	14.595	31.305	31.505	SUP	-0.183276962	0.033746859	4.518518519	1981
70	LE	upper	17	0	0	4	2	0	0	0	0	0	34.66666667	25.29333333	62.88888889	-14.63453778	33.79111111	-5.511618551	44.43666667	F	78	glaucoma	14.2	0.09378141	1.151086443	560	121	76	53	8.56333333	30.23666667	10.64555556	INF	-0.031140976	0.016608225	25.33333333	1969
70	LE	lower	17	4	1	4	2	2	1	0	0	0	36.08333333	25.74666667	25.55555556	-10.08783137	21.84444444	-4.056672499	44.43666667	F	78	glaucoma	14.2	0.09378141	1.151086443	560	121	76	53	8.56333333	30.23666667	22.59222223	SUP	-0.035310372	0.043980442	24.96296296	1969
70	RE	upper	17	0	0	0	0	0	0	0	0	0	3.5	15.22	4.666666667	-0.568338302	15.16	-1.010434718	46.61555556	F	78	glaucoma	14.1	0.00802366	1.24498996	540	121	76	53	6.38444444	32.51555556	31.45555556	INF	0	NA	27.51851852	1969
70	RE	lower	17	0	0	0	0	0	0	0	0	0	20	20.5	26.66666667	-3.247647438	22.2	-1.867813642	46.61555556	F	78	glaucoma	14.1	0.00802366	1.24498996	540	121	76	53	6.38444444	32.51555556	24.41555556	SUP	0	NA	24.59259259	1969
71	LE	upper	17	0	0	0	0	0	0	1	0	1	8.388888889	17.88444444	10.06666667	9.901538725	19.02133333	1.71178563	50.50666667	F	69	glaucoma	15.2	-1.250022163	2.079663434	537	97.5	75	64	13.49333333	35.30666667	31.48533334	INF	-0.364686264	0.019565695	29.44444444	2030
71	LE	lower	17	0	0	0	0	0	0	1	0	1	66.33333333	36.42666667	66.2	-12.65892241	36.984	-5.507561933	50.50666667	F	69	glaucoma	15.2	-1.250022163	2.079663434	537	97.5	75	64	13.49333333	35.30666667	13.52266667	SUP	0	NA	30.22222222	2030
71	RE	upper	17	0	0	0	0	0	0	1	0	1	0	14.7	0	0	15.2	-1.340419734	54.444	F	69	suspect	14.7	-1.148594315	1.987460691	537	97.5	75	64	9.556	39.744	39.244	INF	-0.011733241	0.04768088	26.40740741	2030
71	RE	lower	17	0	0	0	0	0	0	1	0	1	0	14.7	0	0	15.2	-1.340419734	54.444	F	69	suspect	14.7	-1.148594315	1.987460691	537	97.5	75	64	9.556	39.744	39.244	SUP	0.03123752	0.03230992	24.11111111	2030
72	LE	upper	22	0	0	0	0	0	0	0	0	0	128.2222222	57.8311111	50.86666667	-0.60247402	33.27733333	0.892566014	52.85333333	M	48	glaucoma	16.8	0.488787825	2.48997992	560	103.2	75	60.6	7.74666667	36.05333333	19.576	INF	0.042564072	0.027857184	25.7037037	1988
72	LE	lower	22	0	0	0	0	0	0	0	0	0	88.33333333	45.06666667	45.86666667	-5.751642089	31.67733333	-0.755167769	52.85333333	M	48	glaucoma	16.8	0.488787825	2.48997992	560	103.2	75	60.6	7.74666667	36.05333333	21.176	SUP	0.026711037	0.032021861	29.22222222	1988
72	RE	upper	22	0	0	1	1	0	0	0	0	0	66.55555556	37.09777778	41.26666667	8.303740126	29.60533333	2.780053302	47.43733333	M	48	glaucoma	15.8	-0.035048009	1.303840481	565	103.2	75	60.6	13.16266667	31.63733333	17.832	INF	0.093795219	0.017408087	28.81481481	1988
72	RE	lower	22	1	0	1	1	1	1	0	0	0	35.11764706	27.03764706	99.86666667	-28.75645177	48.35733333	-9.079208103	47.43733333	M	48	glaucoma	15.8	-0.035048009	1.303840481	565	103.2	75	60.6	13.16266667	31.63733333	-0.92	SUP	0.147654775	0.016255669	28.55555556	1988
73	LE	upper	22	2	0	2	2	1	1	1	0	1	56.22222222	34.39111111	129.1333333	18.69555046	57.92266667	6.636047422	59.23733333	M	85	suspect	16.4	-0.137856964	2.103568397	518	160	107	80	20.76266667	42.83733333	1.31466666	INF	-0.165329713	0.014848583	14.07407407	1916
73	LE	lower	22	0	0	2	2	0	0	1	0	1	52.05555556	33.05777778	88.73333333	6.002299103	44.99466667	2.574206989	59.23733333	M	85	suspect	16.4	-0.137856964	2.103568397	518	160	107	80	20.76266667	42.83733333	14.24266666	SUP	-0.210338816	0.013081606	26.51851852	1916
73	RE	upper	22	5	1	5	2	2	1	1	0	1	40.44444444	29.44222222	67.86666667	15.06673233	38.51733333	5.753178191	50.25833333	M	85	glaucoma	16.5	0.236278249	1.767766953	518	160	107	80	29.74166667	33.75833333	11.741	INF	-0.047794655	0.006445819	28.92592593	1916
73	RE	lower	22	0	0	5	2	0	0	1	0	1	82.66666667	42.95333333	44.25	9.497747145	30.66	3.945088844	50.25833333	M	85	glaucoma	16.5	0.236278249	1.767766953	518	160	107	80	29.74166667	33.75833333	19.59833333	SUP	-0.254069444	0.01384099	28.96296296	1916
74	LE	upper	20	0	0	2	2	0	0	0	0	0	32.77777778	20.98888889	34.06666667	1.997373919	21.50133333	0.779141398	58.948	F	63	glaucoma	10.5	-0.368769111	1.224744871	567	114	83	68.2	9.252	48.448	37.44666667	INF	0	NA	24.48148148	1918
74	LE	lower	20	2	0	2	2	1	1	0	0	0	111.3333333	46.12666666	106.8	33.0070932	44.776	10.70225157	58.948	F	63	glaucoma	10.5	-0.368769111	1.224744871	567	114	83	68.2	9.252	48.448	14.172	SUP	0	NA	10.14814815	1918
74	RE	upper	20	0	0	2	2	0	0	0	0	0	57.16666667	30.89333333	46.66666667	0.489183515	27.53333333	0.191157866	61.28266667	F	63	glaucoma	12.6	-0.364253571	1.341640786	571	114	83	68.2	6.91733333	48.68266667	33.74933334	INF	-0.025262952	0.049251479	22.03703704	1918
74	RE	lower	20	2	0	2	2	2	1	0	0	0	142.5555556	58.21777779	149.0666667	-1.10831424	60.30133333	-0.320041416	61.28266667	F	63	glaucoma	12.6	-0.364253571	1.341640786	571	114	83	68.2	6.91733333	48.68266667	0.98133334	SUP	-0.328967537	0.02576923	5.296296296	1918
75	LE	upper	23	0	0	0	0	0	0	0	0	0	0	14.8	0	0	14.25	0.398430789	56.69666667	F	75	suspect	14.8	-0.066705385	0.758287544	546	95	72	60	3.30333333	41.89666667	42.44666667	INF	-0.163526157	0.016560928	30.51851852	1843
75	LE	lower	23	0	0	0	0	0	0	0	0	0	0	14.8	0	0	14.25	0.398430789	56.69666667	F	75	suspect	14.8	-0.066705385	0.758287544	546	95	72	60	3.30333333	41.89666667	42.44666667	SUP	0.026151662	0.035489573	29.77777778	1843
75	RE	upper	23	0	0	0	0	0	0	0	0	0	0	14.7	0	0	14.25	-0.00902594	56.91	F	75	glaucoma	14.7	-0.042275693	0.570087713	553	95	72	60	3.09	42.21	42.66	INF	-0.058078271	0.006132773	29.22222222	1843
75	RE	lower	23	0	0	0	0	0	0	0	0	0	50.73333333	30.93466667	32.83333333	20.48267594	24.75666667	6.54543036	56.91	F	75	glaucoma	14.7	-0.042275693	0.570087713	553	95	72	60	3.09	42.21	32.15333333	SUP	-0.863387666	0.009248296	22.62962963	1843
76	LE	upper	21	0	0	0	0	0	0	0	0	0	40.88888889	27.38444444	39.46666667	8.970758274	26.82933333	2.54569469	61.735	M	75	glaucoma	14.3	-0.071945177	0.447213595	520	120.75	87	69.75	8.015	47.435	34.90566667	INF	-0.065008098	0.033355434	19.7037037	2058
76	LE	lower	21	0	0	0	0	0	0	0	0	0	38.66666667	26.67333333	42.55555556	52.45247469	27.95111111	16.82587739	61.735	M	75	glaucoma	14.3	-0.071945177	0.447213595	520	120.75	87	69.75	8.015	47.435	33.78388889	SUP	-0.111569644	0.020767217	28.66666667	2058
76	RE	upper	21	2	0	3	2	2	1	0	0	0	6.888888889	14.30444444	8.266666667	3.467527446	14.64533333	1.340576694	53.50333333	M	75	glaucoma	12.1	-0.088139479	0.418330013	548	120.75	87	69.75	16.24666667	41.40333333	38.858	INF	-0.168005712	0.007284881	15.59259259	2058
76	RE	lower	21	1	0	3	2	1	1	0	0	0	16.66666667	17.43333333	16.66666667	13.37912088	18.83333333	3.879945055	53.50333333	M	75	glaucoma	12.1	-0.088139479	0.418330013	548	120.75	87	69.75	16.24666667	41.40333333	34.67	SUP	-0.047538105	0.022485895	26.40740741	2058
77	LE	upper	22	0	0	0	0	0	0	0	0	0	64.22222222	34.95111111	66.06666667	-8.876438956	35.74133333	-3.116116055	67.05066667	F	47	glaucoma	14.4	-0.138532796	0.821583836	548	97	71	57.66666667	-9.384	52.65066667	31.30933334	INF	0	NA	27.62962963	1988
77	LE	lower	22	0	0	0	0	0	0	0	0	0	165.1666667	67.25333334	164	0.518176107	67.08	-0.109839235	67.05066667	F	47	glaucoma	14.4	-0.138532796	0.821583836	548	97	71	57.66666667	-9.384	52.65066667	-0.02933333	SUP	0.089630559	0.030437967	25.48148148	1988
77	RE	upper	22	0	0	0	0	0	0	0	0	0	78.83333333	40.22666667	75.93333333	8.844713888	39.49866667	2.550422846	59.544	F	47	glaucoma	15	-0.28552561	0.612372436	549	97	71	57.66666667	-1.87733333	44.544	20.04533333	INF	-0.016543846	0.013604217	27.96296296	1988
77	RE	lower	22	0	0	0	0	0	0	0	0	0	56.26666667	33.00533333	48.83333333	23.08547994	31.12666667	7.394201162	59.544	F	47	glaucoma	15	-0.28552561	0.612372436	549	97	71	57.66666667	-1.87733333	44.544	28.41733333	SUP	-0.101494622	0.019485992	15.14814815	1988
78	LE	upper	16	3	1	3	2	2	1	0	0	0	50.55555556	29.47777778	46	-4.408390304	28.52	-2.153940045	47.30533333	M	54	suspect	13.3	-0.713438201	1.440486029	564	100	73	59.6	12.29466667	34.00533333	18.78533333	INF	-0.153300328	0.033563577	30.33333333	1974
78	LE	lower	16	0	0	3	2	0	0	0	0	0	59.88888889	32.46444444	53.46666667	-11.41139705	30.90933333	-4.394902202	47.30533333	M	54	suspect	13.3	-0.713438201	1.440486029	564	100	73	59.6	12.29466667	34.00533333	16.396	SUP	-0.372246383	0.016668584	31.18518519	1974
78	RE	upper	16	8	1	8	2	2	1	0	0	0	15.44444444	17.44222222	18.53333333	5.059483982	18.93066667	0.624233127	46.76133333	M	54	glaucoma	12.5	-0.788793756	1.837117307	546	100	73	59.6	12.83866667	34.26133333	27.83066666	INF	-0.072130356	0.017663681	29.33333333	1974
78	RE	lower	16	0	0	8	2	0	0	0	0	0	17.94444444	18.24222222	17.66666667	4.829441725	18.65333333	0.550619605	46.76133333	M	54	glaucoma	12.5	-0.788793756	1.837117307	546	100	73	59.6	12.83866667	34.26133333	28.108	SUP	-0.161516454	0.017393557	30.74074074	1974
